# Supplementary material for: FRESH extrusion 3D printing of type-1 collagen hydrogels photocrosslinked using ruthenium
Source: PLoS One. 2025 Jan 10;20(1):e0317350. doi: 10.1371/journal.pone.0317350 (PMC11723599; doi:10.1371/journal.pone.0317350)
Supplement: S1 Table — (XLSX) [file pone.0317350.s003.xlsx]

## Sheet: Modulus Tables
			1/10mM - Ru/SPS crosslink made on 7/8/2021 with print file 210707
			0.10mm Layer height, 0.17mm extusion width											S2-S6
			S1	S2	S3	S4	S5	S6	S7	Mean	St.Dev			82.906
		Modulus (kPa)	157.04	71.97	78.217	82.489	89.694	92.16	85.231	83.2935	6.80655			8.26847
		R2	0.9977	0.9978	0.9975	0.9978	0.9966	0.9979	0.9992
		S1 not included. The actual sample looked different.
														Crosslink concentration	Modulus (kPa)
														0.5/5mM Ru/SPS	21.88 ± 5.85
														1/10mM Ru/SPS	83.29 ± 6.81
														1.5/15mM Ru/SPS	87.89 ± 22.81
			0.5/5mM - Ru/SPS crosslink made on 7/12/2021 with print file 210707											S1-S5
			0.10mm Layer height, 0.17mm extusion width											21.2836
			S1	S2	S3	S4	S5	S6	S7	S8	Mean	St.Dev		7.46476
		Modulus (kPa)	17.005	25.575	10.139	26.911	26.788	21.055	25.697	189.73	21.8814	5.85442
		R2	0.9944	0.9969	0.9859	0.9959	0.9959	0.9823	0.9968	0.999
		S8 not included in mean. Looked different than rest of samples again
			1.5/15mM - Ru/SPS crosslink made on 7/13/2021 with print file 210707											S2-S6
			0.10mm Layer height, 0.17mm extusion width											95.0604
			S1	S2	S3	S4	S5	S6	S7	S8	Mean	St.Dev		19.8871
		Modulus (kPa)	174.08	107.59	73.705	90.683	80.894	122.43	52.059	27.496	87.8935	22.8142
		R2	0.9982	0.998	0.9981	0.998	0.9981	0.9983	0.9984	0.9811
		S8 not included. I damaged it.
		S3 had lost a few perimeters. Still included
		S1 not included. Not sure why each group has one really strong sample

## Sheet: 0.5-5mM
	S1			S2			S3			S4			S5			S6			S7			S8
	Strain	Stress		Strain	Stress		Strain	Stress		Strain	Stress		Strain	Stress		Strain	Stress		Strain	Stress		Strain	Stress
		kPa			kPa			kPa			kPa			kPa			kPa			kPa			kPa
	0	0		0	0		0	0		0	0		0	0		Strain	Stress		0	0		0	0
	0.0007615	0.0707355		0.000807	0.0707355		0.0009495	0.0353678		0.000796	0.0353678		0.000874	0.0707355			kPa		0.000728	0.0353678		0.000995	0.0353678
	0.001653	0.0707355		0.0014975	0.0707355		0.0018255	0.0707355		0.0016475	0.0707355		0.0019245	0.106103		0	0		0.0016245	0.0707355		0.001868	0.0707355
	0.0025155	0.0353678		0.0024575	0.0353678		0.002561	0.0707355		0.002562	0.0353678		0.0024905	0.0707355		0.0008565	0.0353678		0.002507	0.0353678		0.002611	0.0707355
	0.003254	0.0707355		0.0033705	0.141471		0.0033815	0.0707355		0.003364	0.0353678		0.0034545	0.106103		0.001549	0.0707355		0.0032465	0.0353678		0.0034805	0.0707355
	0.004111	0.0707355		0.0040365	0.0353678		0.004295	0.0707355		0.004252	0.0353678		0.004324	0.0707355		0.002435	0.0353678		0.004142	0.0707355		0.004285	0.141471
	0.0049695	0.0707355		0.004911	0.0707355		0.0049445	0.0707355		0.0049255	0.0707355		0.0050635	0.0707355		0.003365	0.0707355		0.0050695	0.0353678		0.005196	0.0707355
	0.005827	0.0707355		0.005755	0.0353678		0.0059075	0.0707355		0.0059715	0.0707355		0.0057915	0.0707355		0.004022	0.0353678		0.005759	0.0707355		0.0060875	0.106103
	0.006633	0.0353678		0.006461	0.0707355		0.006708	0.0707355		0.0066245	0.0353678		0.0067435	0.0707355		0.0049595	0.0707355		0.006731	0.0707355		0.006786	0.106103
	0.007425	0.0353678		0.007424	0.0707355		0.007502	0.0353678		0.0074245	0.141471		0.0076045	0.0707355		0.0059125	0.0707355		0.0075125	0.0707355		0.007675	0.176839
	0.0083065	0.0353678		0.008304	0.0707355		0.008452	0.106103		0.008443	0.0707355		0.008371	0.0707355		0.00651	0.0707355		0.008314	0.0353678		0.0085	0.0707355
	0.009223	0.0707355		0.0090235	0.0707355		0.009179	0.0707355		0.009165	0.0353678		0.0092595	0.106103		0.007413	0.0353678		0.0091765	0.0707355		0.009248	0.141471
	0.009971	0.0353678		0.0099345	0.0707355		0.010023	0.0707355		0.0099725	0.0707355		0.010025	0.106103		0.008299	0.0707355		0.0099305	0.0353678		0.010075	0.141471
	0.010797	0.0353678		0.0108095	0.0353678		0.0108915	0.0707355		0.010879	0.141471		0.0109065	0.0707355		0.009074	0.0707355		0.010906	0.0707355		0.011025	0.176839
	0.0117145	0.141471		0.011587	0.0707355		0.011694	0.141471		0.011676	0.0707355		0.01174	0.0707355		0.0099595	0.0707355		0.0117195	0.106103		0.011802	0.212207
	0.012418	0.0707355		0.012382	0.0353678		0.012555	0.141471		0.012459	0.141471		0.0125055	0.0707355		0.0108745	0.0707355		0.012379	0.0707355		0.0126075	0.141471
	0.013298	0.0707355		0.013295	0.141471		0.013435	0.106103		0.0133715	0.0707355		0.013423	0.141471		0.011664	0.0707355		0.013247	0.0353678		0.0135875	0.212207
	0.014149	0.0707355		0.014081	0.0707355		0.014165	0.141471		0.014097	0.0707355		0.014213	0.0707355		0.012599	0.0707355		0.0141365	0.0353678		0.0143195	0.212207
	0.014905	0.0707355		0.01497	0.141471		0.0150065	0.0353678		0.014959	0.176839		0.015038	0.0707355		0.013417	0.0707355		0.01495	0.0707355		0.015119	0.212207
	0.015737	0.0353678		0.015731	0.0707355		0.0159815	0.0707355		0.015856	0.0707355		0.015953	0.106103		0.014214	0.0707355		0.015812	0.0707355		0.0160795	0.212207
	0.016632	0.141471		0.0165745	0.141471		0.016702	0.106103		0.0166905	0.0707355		0.0168155	0.0707355		0.015101	0.0707355		0.016739	0.0707355		0.0168345	0.212207
	0.0173565	0.0707355		0.0174355	0.176839		0.017502	0.106103		0.0175025	0.176839		0.0175225	0.106103		0.0159225	0.0353678		0.017419	0.106103		0.017592	0.282942
	0.018266	0.0707355		0.018241	0.176839		0.0185085	0.141471		0.0183315	0.141471		0.018473	0.141471		0.0167085	0.0707355		0.0183185	0.0707355		0.0185235	0.282942
	0.019154	0.0707355		0.019027	0.141471		0.0192365	0.106103		0.018932	0.0707355		0.019278	0.141471		0.0175845	0.0707355		0.019151	0.106103		0.0193425	0.31831
	0.019914	0.141471		0.0199535	0.176839		0.0199995	0.106103		0.019998	0.0707355		0.020019	0.106103		0.018415	0.106103		0.0199845	0.0707355		0.020099	0.282942
	0.0207825	0.141471		0.020715	0.176839		0.020868	0.141471		0.020837	0.141471		0.021023	0.141471		0.019208	0.0707355		0.0208375	0.0707355		0.021	0.31831
	0.021665	0.0707355		0.021518	0.141471		0.021721	0.141471		0.02153	0.176839		0.021735	0.141471		0.0200695	0.0707355		0.0217275	0.0707355		0.0217325	0.31831
	0.0223915	0.0707355		0.0224735	0.247574		0.0225345	0.0707355		0.022475	0.212207		0.0224975	0.106103		0.0208945	0.0707355		0.0225235	0.0707355		0.022588	0.31831
	0.0232425	0.0707355		0.0231745	0.212207		0.023408	0.0707355		0.0232725	0.212207		0.0234095	0.141471		0.021766	0.0707355		0.0233585	0.0707355		0.023519	0.389045
	0.024151	0.0707355		0.023982	0.176839		0.0242065	0.141471		0.024092	0.0707355		0.024277	0.141471		0.0226225	0.106103		0.0242	0.0707355		0.0243325	0.353678
	0.0248995	0.0707355		0.02489	0.212207		0.0250605	0.0707355		0.0249695	0.141471		0.0250055	0.141471		0.0233185	0.0707355		0.0249105	0.0707355		0.0251645	0.353678
	0.0257545	0.0707355		0.025667	0.141471		0.02589	0.141471		0.0259005	0.212207		0.0258685	0.212207		0.0241655	0.0707355		0.02578	0.106103		0.025998	0.389045
	0.0266375	0.141471		0.02649	0.247574		0.0267095	0.141471		0.0266365	0.212207		0.026772	0.106103		0.025111	0.141471		0.02668	0.0707355		0.02677	0.353678
	0.0273435	0.141471		0.027474	0.247574		0.0276035	0.141471		0.027459	0.212207		0.0275265	0.141471		0.025932	0.141471		0.027447	0.106103		0.027657	0.389045
	0.028317	0.141471		0.0282405	0.247574		0.0284165	0.0707355		0.028378	0.176839		0.028425	0.141471		0.0267185	0.141471		0.028365	0.106103		0.028373	0.424413
	0.0290845	0.0707355		0.029078	0.212207		0.0292805	0.106103		0.029175	0.176839		0.029221	0.106103		0.0276085	0.0707355		0.0291645	0.106103		0.029273	0.353678
	0.0299415	0.141471		0.029938	0.282942		0.030093	0.141471		0.0300255	0.176839		0.0300815	0.212207		0.02842	0.106103		0.029925	0.0707355		0.030231	0.424413
	0.030826	0.0707355		0.030732	0.212207		0.0309465	0.106103		0.030769	0.212207		0.030901	0.247574		0.0291925	0.0707355		0.03089	0.141471		0.0310395	0.424413
	0.0316475	0.176839		0.031592	0.247574		0.0316025	0.141471		0.031581	0.176839		0.031749	0.141471		0.030096	0.106103		0.03151	0.141471		0.031751	0.424413
	0.032442	0.141471		0.0323975	0.212207		0.0325635	0.141471		0.0325385	0.212207		0.032522	0.141471		0.030774	0.141471		0.0323955	0.0707355		0.0326835	0.424413
	0.033436	0.0707355		0.0332155	0.212207		0.033449	0.141471		0.0333675	0.212207		0.0334725	0.141471		0.0316985	0.141471		0.033413	0.0707355		0.033563	0.495149
	0.0342155	0.176839		0.034026	0.212207		0.0341645	0.141471		0.034112	0.212207		0.0342	0.141471		0.0325935	0.106103		0.0340485	0.0707355		0.034243	0.459781
	0.0349615	0.141471		0.034945	0.282942		0.0351415	0.176839		0.0350055	0.212207		0.0350605	0.141471		0.0334375	0.141471		0.034938	0.0707355		0.0352635	0.495149
	0.035963	0.141471		0.035683	0.247574		0.0359025	0.141471		0.035793	0.176839		0.035932	0.247574		0.0342475	0.106103		0.035771	0.0707355		0.0361055	0.565884
	0.0366925	0.176839		0.0365715	0.212207		0.03661	0.141471		0.0366645	0.212207		0.0366145	0.141471		0.0351435	0.141471		0.036626	0.141471		0.036758	0.459781
	0.037454	0.141471		0.0373945	0.282942		0.0375525	0.106103		0.037511	0.212207		0.037507	0.141471		0.0358225	0.106103		0.03734	0.0707355		0.037681	0.459781
	0.038263	0.176839		0.038187	0.247574		0.0384585	0.141471		0.0382955	0.212207		0.038465	0.212207		0.0367385	0.141471		0.0383335	0.0707355		0.038582	0.495149
	0.0391185	0.176839		0.0391445	0.282942		0.0391225	0.141471		0.039108	0.212207		0.0391685	0.282942		0.037544	0.141471		0.039151	0.106103		0.039269	0.459781
	0.040001	0.141471		0.039978	0.247574		0.04002	0.141471		0.0400455	0.212207		0.0400135	0.247574		0.0383325	0.141471		0.039933	0.106103		0.0401655	0.495149
	0.040861	0.141471		0.0406625	0.247574		0.040934	0.141471		0.040766	0.212207		0.040982	0.212207		0.0392165	0.106103		0.040845	0.0707355		0.041079	0.495149
	0.041777	0.141471		0.0415425	0.282942		0.041731	0.141471		0.041581	0.282942		0.0417335	0.247574		0.0400165	0.106103		0.041647	0.141471		0.041764	0.530516
	0.0424925	0.0707355		0.042483	0.282942		0.042572	0.141471		0.042578	0.282942		0.042597	0.282942		0.040802	0.106103		0.042414	0.0707355		0.0426515	0.530516
	0.04343	0.176839		0.043172	0.282942		0.0433635	0.141471		0.043346	0.212207		0.043456	0.282942		0.0416505	0.0707355		0.043329	0.141471		0.043405	0.565884
	0.044146	0.141471		0.044075	0.247574		0.044168	0.141471		0.0441155	0.212207		0.0441575	0.282942		0.042536	0.176839		0.044125	0.106103		0.044232	0.565884
	0.044908	0.0707355		0.0449175	0.282942		0.0450775	0.176839		0.045005	0.282942		0.0450445	0.212207		0.0432745	0.141471		0.0449805	0.141471		0.0451315	0.565884
	0.0459275	0.212207		0.045589	0.282942		0.04588	0.212207		0.045811	0.282942		0.04589	0.247574		0.0442225	0.212207		0.0458375	0.141471		0.046024	0.671988
	0.046678	0.141471		0.0465245	0.31831		0.0466785	0.141471		0.0466025	0.282942		0.046721	0.247574		0.045052	0.141471		0.046524	0.141471		0.046824	0.495149
	0.0474615	0.141471		0.0473825	0.282942		0.04755	0.141471		0.0475085	0.282942		0.0475175	0.247574		0.04578	0.0707355		0.0474515	0.106103		0.047615	0.530516
	0.048413	0.176839		0.0481655	0.31831		0.0483385	0.141471		0.048287	0.247574		0.048443	0.282942		0.0467485	0.141471		0.0482815	0.106103		0.048424	0.671988
	0.049072	0.176839		0.0490605	0.31831		0.049274	0.176839		0.0490795	0.212207		0.0491695	0.282942		0.0475485	0.141471		0.049051	0.141471		0.0493525	0.671988
	0.049954	0.0707355		0.04999	0.353678		0.0502285	0.141471		0.049973	0.282942		0.05016	0.282942		0.0484115	0.141471		0.050013	0.106103		0.0502025	0.707355
	0.050863	0.176839		0.0507575	0.31831		0.050924	0.212207		0.0508465	0.282942		0.050887	0.282942		0.0493035	0.176839		0.0509585	0.141471		0.050921	0.565884
	0.0516315	0.0707355		0.051562	0.31831		0.051789	0.141471		0.0516575	0.282942		0.051753	0.31831		0.0501185	0.141471		0.051652	0.141471		0.05186	0.671988
	0.052503	0.141471		0.052391	0.353678		0.0526905	0.176839		0.0525395	0.247574		0.052656	0.282942		0.050956	0.141471		0.0526105	0.141471		0.0527585	0.671988
	0.0533325	0.141471		0.0533675	0.353678		0.0534095	0.176839		0.0532895	0.247574		0.0534605	0.31831		0.051705	0.141471		0.053479	0.141471		0.053367	0.671988
	0.054144	0.0707355		0.0541875	0.353678		0.0542665	0.176839		0.054112	0.282942		0.054255	0.247574		0.052492	0.141471		0.054129	0.141471		0.054238	0.63662
	0.0550405	0.0707355		0.054982	0.353678		0.055186	0.212207		0.0549845	0.282942		0.0551145	0.31831		0.053396	0.106103		0.0551835	0.141471		0.055168	0.671988
	0.055977	0.212207		0.055812	0.353678		0.056004	0.212207		0.055825	0.282942		0.056032	0.353678		0.0542825	0.141471		0.055985	0.141471		0.0559345	0.707355
	0.0566575	0.176839		0.0566495	0.389045		0.0567685	0.141471		0.05665	0.31831		0.056752	0.31831		0.055081	0.176839		0.056687	0.141471		0.056761	0.671988
	0.0574685	0.176839		0.057436	0.353678		0.0576545	0.141471		0.0576205	0.31831		0.057705	0.282942		0.05591	0.141471		0.057622	0.141471		0.05772	0.671988
	0.058396	0.212207		0.058264	0.353678		0.058403	0.176839		0.058217	0.31831		0.0585105	0.353678		0.0567505	0.176839		0.058415	0.141471		0.0584475	0.707355
	0.059132	0.141471		0.0592535	0.389045		0.0592485	0.176839		0.0591225	0.31831		0.05928	0.31831		0.057576	0.176839		0.0591965	0.141471		0.0591895	0.707355
	0.060082	0.212207		0.0599425	0.353678		0.0601625	0.176839		0.060007	0.353678		0.060175	0.353678		0.05834	0.176839		0.0600635	0.141471		0.0602495	0.742723
	0.0608815	0.176839		0.0608475	0.31831		0.0609275	0.176839		0.0607585	0.353678		0.0609935	0.353678		0.059347	0.176839		0.0608725	0.106103		0.0609815	0.707355
	0.0616015	0.212207		0.061756	0.424413		0.0618135	0.212207		0.0616545	0.31831		0.0617215	0.353678		0.060057	0.212207		0.061675	0.141471		0.0618815	0.707355
	0.062544	0.176839		0.062459	0.353678		0.062637	0.141471		0.0624965	0.353678		0.062649	0.282942		0.060837	0.141471		0.0625945	0.212207		0.0628145	0.778091
	0.063262	0.176839		0.063279	0.353678		0.063375	0.212207		0.063282	0.353678		0.063467	0.353678		0.0617195	0.176839		0.0634235	0.106103		0.0634915	0.707355
	0.064117	0.0707355		0.064128	0.389045		0.064386	0.176839		0.064198	0.353678		0.0643105	0.353678		0.0625215	0.176839		0.0642115	0.141471		0.0644465	0.778091
	0.065082	0.141471		0.064966	0.353678		0.0651435	0.141471		0.065103	0.389045		0.0651635	0.389045		0.0633715	0.176839		0.065065	0.141471		0.0652475	0.778091
	0.0659345	0.212207		0.0658225	0.353678		0.065976	0.176839		0.065839	0.353678		0.0659515	0.389045		0.064242	0.212207		0.065811	0.141471		0.066047	0.778091
	0.066606	0.176839		0.066729	0.424413		0.066771	0.212207		0.066805	0.389045		0.0668285	0.389045		0.065023	0.212207		0.066646	0.106103		0.0669335	0.813459
	0.0675865	0.176839		0.067433	0.389045		0.067755	0.141471		0.0675665	0.424413		0.0677315	0.389045		0.065871	0.212207		0.067578	0.141471		0.0677335	0.742723
	0.068311	0.212207		0.068318	0.530516		0.0683685	0.212207		0.068402	0.353678		0.068457	0.353678		0.0667805	0.141471		0.068427	0.141471		0.0685185	0.848826
	0.0691425	0.176839		0.0692055	0.495149		0.0693635	0.176839		0.0692855	0.389045		0.0693715	0.353678		0.067552	0.176839		0.0691815	0.141471		0.0694895	0.884194
	0.069988	0.212207		0.0699775	0.389045		0.070196	0.176839		0.0701115	0.353678		0.0702515	0.389045		0.0683135	0.282942		0.070107	0.141471		0.070237	0.813459
	0.070796	0.212207		0.0708575	0.495149		0.070832	0.176839		0.070862	0.353678		0.070895	0.424413		0.069165	0.212207		0.0707785	0.141471		0.071067	0.813459
	0.071653	0.212207		0.071689	0.530516		0.071903	0.212207		0.07176	0.424413		0.071783	0.389045		0.070018	0.176839		0.071671	0.141471		0.071892	0.813459
	0.072615	0.176839		0.072537	0.424413		0.072645	0.176839		0.072637	0.495149		0.0727705	0.424413		0.0708335	0.212207		0.072586	0.247574		0.0726895	0.848826
	0.0733345	0.212207		0.073281	0.495149		0.0733385	0.212207		0.073366	0.495149		0.073475	0.389045		0.071725	0.212207		0.073374	0.212207		0.073487	0.848826
	0.074132	0.212207		0.074215	0.530516		0.074318	0.212207		0.0742585	0.424413		0.0743485	0.424413		0.0724315	0.212207		0.0742635	0.247574		0.0744505	0.848826
	0.075054	0.212207		0.0749305	0.495149		0.075191	0.212207		0.075098	0.353678		0.0752245	0.389045		0.073428	0.31831		0.0751665	0.247574		0.075269	0.884194
	0.075818	0.247574		0.075821	0.530516		0.0758235	0.176839		0.0758205	0.424413		0.075999	0.389045		0.0742975	0.31831		0.0758715	0.212207		0.0759535	0.884194
	0.076608	0.212207		0.0766055	0.530516		0.076773	0.176839		0.076825	0.389045		0.0768255	0.424413		0.0749295	0.212207		0.0765835	0.247574		0.076901	0.884194
	0.077547	0.212207		0.077469	0.530516		0.077687	0.141471		0.077654	0.424413		0.0777285	0.459781		0.0759425	0.282942		0.077608	0.141471		0.0777325	0.884194
	0.0782435	0.212207		0.078435	0.495149		0.0784	0.212207		0.0783915	0.389045		0.0785115	0.495149		0.0767115	0.31831		0.0783365	0.141471		0.0785475	0.95493
	0.0791075	0.212207		0.079126	0.495149		0.079254	0.212207		0.0792245	0.495149		0.079265	0.424413		0.077463	0.282942		0.079196	0.141471		0.079512	0.95493
	0.0800455	0.212207		0.079905	0.530516		0.0801045	0.212207		0.0801095	0.495149		0.080196	0.424413		0.078465	0.282942		0.080071	0.247574		0.080314	0.95493
	0.0808445	0.176839		0.080806	0.565884		0.0809795	0.176839		0.080929	0.530516		0.0808985	0.495149		0.079262	0.212207		0.0809095	0.212207		0.081017	0.95493
	0.081688	0.212207		0.0816315	0.565884		0.0817805	0.212207		0.081795	0.530516		0.081847	0.495149		0.079967	0.282942		0.0816955	0.212207		0.081896	0.990297
	0.0825775	0.212207		0.082407	0.530516		0.082645	0.212207		0.0825845	0.424413		0.0825985	0.424413		0.0808945	0.31831		0.082564	0.212207		0.0827655	0.919562
	0.083264	0.212207		0.083276	0.565884		0.083416	0.212207		0.083349	0.495149		0.08339	0.495149		0.0817215	0.31831		0.0834035	0.212207		0.083594	0.990297
	0.0841865	0.212207		0.084203	0.530516		0.084358	0.212207		0.084215	0.495149		0.0842945	0.424413		0.082446	0.31831		0.084241	0.141471		0.084371	0.990297
	0.084964	0.247574		0.085002	0.565884		0.085067	0.212207		0.084973	0.495149		0.085201	0.495149		0.083375	0.31831		0.085097	0.282942		0.0852725	1.02567
	0.085769	0.282942		0.0857945	0.565884		0.0858995	0.212207		0.085854	0.530516		0.085903	0.565884		0.0843075	0.31831		0.0858315	0.247574		0.086092	1.02567
	0.0867115	0.212207		0.0866135	0.530516		0.0868405	0.282942		0.08676	0.530516		0.086845	0.495149		0.084937	0.31831		0.0868025	0.141471		0.086874	1.02567
	0.0874945	0.176839		0.087437	0.601252		0.087594	0.212207		0.087462	0.601252		0.0877645	0.495149		0.0858465	0.31831		0.08751	0.141471		0.087668	0.990297
	0.0883065	0.212207		0.08832	0.601252		0.0884855	0.212207		0.0883265	0.530516		0.0884065	0.459781		0.086739	0.31831		0.088344	0.212207		0.0886475	1.02567
	0.0891965	0.212207		0.0891095	0.601252		0.089376	0.176839		0.089236	0.565884		0.089333	0.424413		0.087497	0.31831		0.0893225	0.212207		0.0894465	1.0964
	0.090014	0.212207		0.0899265	0.565884		0.0901125	0.212207		0.090016	0.530516		0.0900465	0.495149		0.088314	0.31831		0.090092	0.212207		0.090198	1.06103
	0.0907855	0.176839		0.090752	0.565884		0.090993	0.212207		0.0908495	0.530516		0.0909045	0.459781		0.0891555	0.353678		0.090864	0.212207		0.0910945	1.0964
	0.0916715	0.247574		0.0915185	0.601252		0.0918545	0.212207		0.091803	0.530516		0.0918935	0.495149		0.089976	0.353678		0.091764	0.212207		0.091908	1.0964
	0.0924865	0.247574		0.0923925	0.601252		0.092587	0.212207		0.0925915	0.565884		0.0927055	0.565884		0.0909595	0.353678		0.0926195	0.212207		0.092558	1.06103
	0.093278	0.247574		0.0933715	0.63662		0.0934295	0.282942		0.093385	0.530516		0.093474	0.495149		0.091675	0.389045		0.0932875	0.212207		0.0934865	1.0964
	0.0942455	0.247574		0.094085	0.601252		0.094326	0.282942		0.094281	0.601252		0.0943675	0.565884		0.092465	0.389045		0.0943215	0.282942		0.0944195	1.13177
	0.095069	0.212207		0.095008	0.601252		0.095106	0.212207		0.095072	0.565884		0.095142	0.565884		0.093401	0.31831		0.095069	0.212207		0.0952645	1.13177
	0.0957635	0.212207		0.0958515	0.63662		0.0960595	0.282942		0.0958605	0.565884		0.0958835	0.601252		0.094061	0.353678		0.095805	0.247574		0.0960525	1.0964
	0.0966435	0.282942		0.0965975	0.601252		0.096766	0.212207		0.096752	0.63662		0.096862	0.495149		0.0951135	0.353678		0.096741	0.247574		0.0968545	1.16714
	0.09766	0.282942		0.097427	0.601252		0.0976655	0.353678		0.0975415	0.565884		0.097573	0.601252		0.0960095	0.389045		0.0976115	0.282942		0.097591	1.16714
	0.098321	0.212207		0.098352	0.671988		0.098463	0.212207		0.0983375	0.565884		0.0983735	0.495149		0.0967245	0.389045		0.098302	0.247574		0.09854	1.16714
	0.099138	0.247574		0.0990665	0.671988		0.099299	0.31831		0.0992615	0.601252		0.099364	0.601252		0.097508	0.389045		0.0992145	0.282942		0.0994595	1.16714
	0.100036	0.247574		0.100003	0.63662		0.100055	0.212207		0.100151	0.63662		0.100159	0.601252		0.0984325	0.353678		0.100026	0.31831		0.100191	1.16714
	0.100807	0.247574		0.100882	0.671988		0.100972	0.212207		0.100906	0.601252		0.100962	0.495149		0.099143	0.389045		0.100831	0.282942		0.101032	1.16714
	0.101742	0.247574		0.101623	0.671988		0.101828	0.282942		0.101738	0.601252		0.101894	0.565884		0.099975	0.353678		0.101699	0.282942		0.101936	1.2025
	0.102489	0.282942		0.1025	0.671988		0.102547	0.31831		0.102422	0.601252		0.102603	0.601252		0.100975	0.459781		0.102476	0.282942		0.102652	1.2025
	0.103294	0.282942		0.103319	0.671988		0.103456	0.31831		0.103376	0.63662		0.103477	0.601252		0.10162	0.353678		0.103298	0.282942		0.103538	1.27324
	0.104196	0.282942		0.10411	0.707355		0.104268	0.282942		0.104299	0.63662		0.104357	0.601252		0.102489	0.389045		0.104148	0.282942		0.104439	1.2025
	0.104982	0.282942		0.104984	0.707355		0.105047	0.212207		0.104945	0.601252		0.10509	0.671988		0.103386	0.353678		0.10502	0.282942		0.105186	1.23787
	0.105867	0.282942		0.105775	0.742723		0.105942	0.31831		0.105923	0.671988		0.105967	0.601252		0.104166	0.389045		0.105863	0.31831		0.10605	1.34398
	0.106735	0.282942		0.106579	0.671988		0.106781	0.282942		0.106737	0.671988		0.106774	0.63662		0.105029	0.424413		0.10675	0.282942		0.106896	1.37934
	0.107493	0.212207		0.107446	0.778091		0.107533	0.282942		0.107477	0.63662		0.107602	0.601252		0.105924	0.424413		0.107575	0.282942		0.107651	1.37934
	0.108365	0.282942		0.108238	0.707355		0.108499	0.282942		0.108382	0.671988		0.108466	0.671988		0.106702	0.424413		0.108326	0.282942		0.108524	1.30861
	0.109218	0.247574		0.109062	0.671988		0.109337	0.31831		0.109293	0.671988		0.109466	0.671988		0.107571	0.424413		0.109141	0.31831		0.109409	1.37934
	0.11005	0.31831		0.109962	0.707355		0.11001	0.282942		0.109962	0.671988		0.110063	0.671988		0.108416	0.459781		0.109936	0.282942		0.11026	1.37934
	0.110751	0.247574		0.110863	0.707355		0.11099	0.282942		0.110839	0.671988		0.110944	0.63662		0.109175	0.424413		0.110822	0.353678		0.111088	1.41471
	0.111693	0.247574		0.111524	0.707355		0.111775	0.212207		0.111773	0.671988		0.111866	0.707355		0.109992	0.424413		0.111711	0.31831		0.111852	1.41471
	0.112536	0.282942		0.112511	0.742723		0.11262	0.282942		0.11243	0.707355		0.112541	0.707355		0.110905	0.459781		0.112454	0.282942		0.112714	1.45008
	0.11329	0.282942		0.113335	0.778091		0.11343	0.31831		0.113368	0.742723		0.113428	0.671988		0.111614	0.495149		0.113315	0.31831		0.113579	1.41471
	0.114204	0.31831		0.114093	0.778091		0.114275	0.31831		0.114143	0.707355		0.114308	0.707355		0.112584	0.495149		0.114194	0.353678		0.114381	1.45008
	0.114956	0.31831		0.115031	0.813459		0.114993	0.212207		0.115004	0.778091		0.115037	0.671988		0.113405	0.459781		0.114959	0.353678		0.115216	1.45008
	0.115773	0.282942		0.115814	0.778091		0.115956	0.282942		0.115884	0.671988		0.115978	0.671988		0.114161	0.424413		0.11577	0.31831		0.116112	1.48545
	0.116671	0.31831		0.116574	0.848826		0.116817	0.353678		0.11669	0.742723		0.116804	0.707355		0.115046	0.459781		0.116868	0.353678		0.11692	1.52081
	0.11746	0.282942		0.117476	0.848826		0.11756	0.282942		0.117545	0.778091		0.117553	0.707355		0.11586	0.459781		0.117521	0.353678		0.117688	1.52081
	0.118343	0.31831		0.118344	0.884194		0.118564	0.353678		0.118418	0.778091		0.118481	0.707355		0.116748	0.530516		0.118391	0.353678		0.118527	1.55618
	0.119169	0.282942		0.11906	0.813459		0.119192	0.353678		0.119155	0.813459		0.11918	0.742723		0.117524	0.459781		0.11917	0.353678		0.11935	1.52081
	0.119936	0.31831		0.119962	0.919562		0.12011	0.353678		0.120046	0.778091		0.120065	0.707355		0.118447	0.459781		0.12005	0.353678		0.120179	1.52081
	0.120831	0.282942		0.120753	0.884194		0.121003	0.353678		0.120979	0.813459		0.121026	0.742723		0.119137	0.459781		0.120836	0.353678		0.121149	1.55618
	0.121723	0.31831		0.121563	0.884194		0.121819	0.31831		0.121689	0.884194		0.12181	0.742723		0.120093	0.495149		0.121683	0.424413		0.121833	1.59155
	0.122477	0.31831		0.122483	0.884194		0.122583	0.282942		0.122536	0.884194		0.122631	0.778091		0.120953	0.495149		0.122436	0.353678		0.122715	1.55618
	0.123318	0.353678		0.123235	0.919562		0.123473	0.282942		0.12333	0.884194		0.1235	0.742723		0.121723	0.565884		0.123401	0.424413		0.12364	1.62692
	0.124197	0.31831		0.124148	0.848826		0.124246	0.282942		0.12422	0.813459		0.124341	0.848826		0.122592	0.495149		0.124311	0.424413		0.124346	1.62692
	0.125037	0.31831		0.124959	0.919562		0.125064	0.353678		0.124994	0.848826		0.125058	0.778091		0.123428	0.495149		0.124908	0.424413		0.125129	1.62692
	0.125791	0.353678		0.125706	0.919562		0.126087	0.353678		0.125892	0.884194		0.126006	0.778091		0.124204	0.495149		0.125896	0.424413		0.126021	1.66228
	0.126721	0.353678		0.126668	0.919562		0.12676	0.353678		0.126679	0.884194		0.126778	0.813459		0.125038	0.565884		0.126638	0.424413		0.126959	1.76839
	0.12741	0.353678		0.127518	0.95493		0.127558	0.31831		0.12749	0.884194		0.1276	0.848826		0.125852	0.565884		0.127505	0.389045		0.127651	1.69765
	0.128325	0.31831		0.128283	0.919562		0.128465	0.353678		0.128446	0.884194		0.128484	0.813459		0.126658	0.565884		0.12837	0.353678		0.12853	1.69765
	0.129213	0.353678		0.129133	0.919562		0.129234	0.31831		0.129135	0.884194		0.12929	0.778091		0.127546	0.530516		0.129272	0.389045		0.129389	1.76839
	0.129893	0.353678		0.129973	0.919562		0.130103	0.353678		0.129975	0.848826		0.130145	0.848826		0.128269	0.530516		0.129885	0.389045		0.130139	1.76839
	0.130904	0.389045		0.130688	0.919562		0.130919	0.353678		0.130904	0.884194		0.131038	0.919562		0.129233	0.565884		0.130873	0.389045		0.131024	1.69765
	0.131613	0.353678		0.1316	0.95493		0.131768	0.424413		0.131707	0.884194		0.131766	0.813459		0.130114	0.601252		0.131672	0.424413		0.131777	1.76839
	0.132476	0.353678		0.132445	0.95493		0.132658	0.389045		0.132571	0.884194		0.132583	0.848826		0.130784	0.565884		0.132459	0.459781		0.132694	1.76839
	0.133313	0.389045		0.133235	0.95493		0.133458	0.353678		0.133363	0.919562		0.133497	0.884194		0.131705	0.565884		0.133358	0.424413		0.133607	1.83912
	0.134144	0.353678		0.134136	0.990297		0.134186	0.31831		0.134198	0.919562		0.134186	0.95493		0.132617	0.565884		0.134214	0.424413		0.134282	1.80376
	0.134943	0.353678		0.135121	0.95493		0.135154	0.353678		0.135076	0.95493		0.135043	0.919562		0.133308	0.601252		0.135011	0.424413		0.135201	1.83912
	0.135896	0.389045		0.135792	1.06103		0.135911	0.353678		0.135831	0.95493		0.136018	0.919562		0.134188	0.601252		0.135861	0.495149		0.136146	1.83912
	0.136667	0.389045		0.136619	0.990297		0.136762	0.353678		0.136614	0.95493		0.136713	0.919562		0.13508	0.565884		0.13676	0.424413		0.136819	1.83912
	0.137439	0.31831		0.137438	1.02567		0.137659	0.424413		0.137524	0.95493		0.137561	1.02567		0.135804	0.565884		0.137439	0.424413		0.137698	1.90986
	0.138383	0.353678		0.138186	0.990297		0.138535	0.389045		0.138413	0.95493		0.138536	0.95493		0.136607	0.63662		0.13847	0.459781		0.138634	1.94523
	0.139078	0.424413		0.139165	1.02567		0.139258	0.353678		0.139194	0.990297		0.139217	0.95493		0.137595	0.63662		0.139092	0.459781		0.139314	1.94523
	0.139974	0.353678		0.14003	1.02567		0.140048	0.353678		0.140078	0.95493		0.140094	0.95493		0.138263	0.63662		0.140024	0.495149		0.140201	1.90986
	0.140839	0.424413		0.140686	1.02567		0.141063	0.353678		0.140991	1.02567		0.141056	0.990297		0.139155	0.63662		0.140862	0.565884		0.141015	1.98059
	0.141701	0.389045		0.141601	1.06103		0.1417	0.353678		0.141665	1.02567		0.141684	0.95493		0.140033	0.601252		0.141578	0.601252		0.141818	1.98059
	0.142446	0.424413		0.142453	1.06103		0.142621	0.353678		0.142559	1.02567		0.142649	0.95493		0.140842	0.63662		0.142442	0.601252		0.142721	2.01596
	0.143352	0.495149		0.143157	1.02567		0.143458	0.282942		0.143388	1.02567		0.143535	0.990297		0.141619	0.601252		0.143369	0.565884		0.143633	2.0867
	0.144117	0.495149		0.144135	1.13177		0.144213	0.389045		0.144194	1.02567		0.144212	1.02567		0.142559	0.601252		0.144154	0.565884		0.144271	2.12207
	0.144994	0.495149		0.14502	1.0964		0.145075	0.424413		0.145074	1.02567		0.145041	1.02567		0.143325	0.63662		0.145008	0.601252		0.145238	2.01596
	0.145896	0.389045		0.145755	1.06103		0.145944	0.389045		0.145918	1.0964		0.145933	1.02567		0.144197	0.63662		0.145981	0.601252		0.146044	2.12207
	0.14667	0.389045		0.146635	1.0964		0.146702	0.389045		0.146728	1.06103		0.146684	1.02567		0.145032	0.63662		0.146724	0.63662		0.146811	2.12207
	0.147511	0.424413		0.147519	1.13177		0.147578	0.353678		0.147529	1.13177		0.147524	0.990297		0.145788	0.671988		0.147504	0.601252		0.147707	2.15743
	0.14835	0.530516		0.14821	1.06103		0.148488	0.424413		0.148415	1.0964		0.148479	1.06103		0.146701	0.671988		0.148377	0.601252		0.148526	2.15743
	0.149201	0.424413		0.149135	1.16714		0.149278	0.424413		0.149179	1.06103		0.149297	1.06103		0.147485	0.671988		0.1492	0.601252		0.149326	2.1928
	0.149975	0.495149		0.149956	1.0964		0.150064	0.424413		0.150088	1.13177		0.150098	1.06103		0.148361	0.671988		0.150005	0.601252		0.150209	2.15743
	0.150809	0.495149		0.150696	1.13177		0.150949	0.353678		0.150866	1.06103		0.150939	1.06103		0.149161	0.671988		0.150956	0.601252		0.151047	2.1928
	0.151628	0.565884		0.151611	1.13177		0.151724	0.389045		0.151619	1.0964		0.151788	1.02567		0.150072	0.671988		0.151673	0.63662		0.151803	2.26354
	0.152443	0.530516		0.152517	1.23787		0.152579	0.424413		0.152516	1.16714		0.15263	1.0964		0.150809	0.707355		0.152479	0.671988		0.152717	2.2989
	0.153433	0.565884		0.153257	1.27324		0.153434	0.389045		0.1533	1.16714		0.153479	1.06103		0.151726	0.707355		0.153392	0.601252		0.153525	2.2989
	0.154081	0.495149		0.154081	1.2025		0.154214	0.424413		0.154153	1.13177		0.154254	1.0964		0.152625	0.742723		0.154138	0.671988		0.154407	2.2989
	0.154942	0.495149		0.154892	1.27324		0.15512	0.424413		0.155062	1.2025		0.15514	1.0964		0.153223	0.671988		0.155033	0.671988		0.155251	2.36964
	0.155855	0.530516		0.155751	1.2025		0.155897	0.424413		0.155802	1.13177		0.156043	1.0964		0.154214	0.742723		0.155856	0.671988		0.156084	2.36964
	0.156616	0.565884		0.156634	1.27324		0.156705	0.389045		0.156642	1.16714		0.156689	1.0964		0.155071	0.707355		0.156628	0.63662		0.15689	2.36964
	0.15742	0.530516		0.157417	1.27324		0.157627	0.424413		0.157599	1.2025		0.157631	1.0964		0.15577	0.742723		0.15752	0.601252		0.157715	2.44038
	0.158313	0.601252		0.158229	1.27324		0.158389	0.424413		0.158333	1.23787		0.158503	1.13177		0.1567	0.742723		0.158412	0.671988		0.158583	2.47574
	0.159098	0.530516		0.159168	1.30861		0.159238	0.424413		0.159116	1.23787		0.159178	1.0964		0.157508	0.742723		0.159199	0.671988		0.159319	2.47574
	0.160009	0.565884		0.159827	1.23787		0.160167	0.424413		0.160101	1.27324		0.160103	1.13177		0.158309	0.707355		0.160071	0.63662		0.16023	2.47574
	0.160807	0.63662		0.160733	1.27324		0.160915	0.424413		0.160899	1.27324		0.161001	1.13177		0.159213	0.707355		0.160885	0.671988		0.160973	2.58185
	0.161629	0.565884		0.161653	1.30861		0.161755	0.459781		0.161666	1.23787		0.161721	1.0964		0.159998	0.742723		0.161672	0.671988		0.161816	2.51111
	0.162553	0.565884		0.162444	1.34398		0.162646	0.459781		0.162561	1.34398		0.16267	1.16714		0.160765	0.742723		0.16252	0.707355		0.162816	2.61721
	0.163307	0.601252		0.163277	1.27324		0.163394	0.389045		0.16338	1.30861		0.163435	1.13177		0.161712	0.742723		0.163467	0.742723		0.163512	2.58185
	0.164139	0.565884		0.164193	1.34398		0.164227	0.424413		0.164161	1.34398		0.164223	1.13177		0.162494	0.742723		0.164222	0.671988		0.164287	2.51111
	0.16504	0.565884		0.164955	1.34398		0.165153	0.495149		0.165047	1.27324		0.165145	1.13177		0.1633	0.778091		0.164983	0.707355		0.165244	2.65258
	0.165915	0.601252		0.165745	1.34398		0.165974	0.424413		0.16587	1.30861		0.165974	1.16714		0.164172	0.778091		0.165869	0.742723		0.166081	2.65258
	0.166521	0.601252		0.166733	1.34398		0.166754	0.424413		0.166649	1.34398		0.166762	1.16714		0.164984	0.707355		0.166567	0.671988		0.166864	2.65258
	0.167414	0.601252		0.167391	1.34398		0.167625	0.459781		0.167556	1.34398		0.167649	1.23787		0.165776	0.742723		0.167488	0.742723		0.16772	2.68795
	0.168325	0.671988		0.168234	1.34398		0.168404	0.424413		0.168262	1.34398		0.168464	1.2025		0.166643	0.742723		0.168378	0.778091		0.168446	2.72332
	0.169132	0.565884		0.16925	1.45008		0.169298	0.424413		0.169175	1.37934		0.169309	1.23787		0.167496	0.778091		0.169129	0.707355		0.169291	2.79405
	0.169959	0.565884		0.169913	1.37934		0.170112	0.424413		0.170044	1.34398		0.170212	1.2025		0.168247	0.778091		0.17001	0.707355		0.170232	2.82942
	0.170826	0.601252		0.170822	1.41471		0.170904	0.459781		0.170782	1.34398		0.170946	1.23787		0.169245	0.778091		0.170736	0.742723		0.170959	2.86479
	0.171629	0.63662		0.171605	1.45008		0.171769	0.459781		0.171714	1.34398		0.171808	1.23787		0.170006	0.813459		0.171592	0.707355		0.171827	2.86479
	0.172489	0.601252		0.172407	1.45008		0.172556	0.389045		0.172574	1.37934		0.172756	1.27324		0.170797	0.742723		0.172566	0.778091		0.172725	2.82942
	0.173201	0.601252		0.173273	1.48545		0.17335	0.424413		0.173268	1.34398		0.173428	1.27324		0.171737	0.848826		0.173284	0.778091		0.173437	2.97089
	0.174204	0.63662		0.174133	1.45008		0.174347	0.459781		0.174266	1.48545		0.174211	1.27324		0.172382	0.778091		0.174065	0.707355		0.174399	2.97089
	0.175092	0.63662		0.174984	1.48545		0.175059	0.459781		0.175075	1.45008		0.175182	1.34398		0.173292	0.813459		0.17517	0.813459		0.175264	3.04163
	0.175805	0.63662		0.175852	1.48545		0.175895	0.424413		0.175787	1.37934		0.175874	1.27324		0.174252	0.848826		0.175889	0.778091		0.175972	2.97089
	0.176658	0.671988		0.176595	1.48545		0.176719	0.459781		0.176668	1.48545		0.176793	1.30861		0.174986	0.813459		0.176546	0.742723		0.17688	2.97089
	0.177459	0.671988		0.177363	1.45008		0.177639	0.459781		0.177638	1.48545		0.177701	1.34398		0.175814	0.813459		0.177548	0.778091		0.17774	3.077
	0.178326	0.63662		0.178377	1.55618		0.178319	0.459781		0.178347	1.52081		0.17845	1.34398		0.17661	0.813459		0.178261	0.778091		0.178463	3.11236
	0.179126	0.671988		0.179099	1.45008		0.179266	0.459781		0.179139	1.41471		0.179254	1.34398		0.177442	0.813459		0.179145	0.848826		0.179452	3.1831
	0.179995	0.63662		0.179923	1.48545		0.180133	0.459781		0.180021	1.48545		0.180162	1.41471		0.178314	0.813459		0.180025	0.848826		0.180202	3.1831
	0.180758	0.671988		0.180817	1.55618		0.18084	0.459781		0.180851	1.48545		0.180959	1.34398		0.179231	0.848826		0.180878	0.884194		0.180982	3.1831
	0.181563	0.671988		0.181579	1.52081		0.181779	0.459781		0.181664	1.52081		0.181735	1.34398		0.179947	0.813459		0.181621	0.848826		0.18189	3.21847
	0.182437	0.671988		0.18234	1.55618		0.182517	0.495149		0.182521	1.52081		0.18265	1.37934		0.180794	0.848826		0.182486	0.848826		0.182784	3.2892
	0.183233	0.671988		0.18329	1.62692		0.183365	0.495149		0.183345	1.55618		0.183413	1.34398		0.181703	0.884194		0.183321	0.919562		0.183439	3.2892
	0.184121	0.707355		0.184093	1.59155		0.184259	0.495149		0.18422	1.55618		0.184201	1.37934		0.182511	0.848826		0.184225	0.848826		0.184389	3.2892
	0.184977	0.707355		0.184843	1.59155		0.185097	0.459781		0.18501	1.55618		0.18507	1.41471		0.183297	0.884194		0.185036	0.95493		0.185233	3.35994
	0.18575	0.671988		0.185874	1.55618		0.18591	0.495149		0.185808	1.62692		0.185801	1.41471		0.184202	0.884194		0.18588	0.919562		0.185915	3.2892
	0.186664	0.707355		0.186583	1.62692		0.186842	0.495149		0.186728	1.52081		0.18674	1.41471		0.184966	0.884194		0.18677	0.95493		0.186815	3.39531
	0.187456	0.671988		0.187398	1.62692		0.187543	0.495149		0.187542	1.59155		0.187609	1.41471		0.185866	0.848826		0.187557	0.919562		0.187786	3.39531
	0.188208	0.671988		0.188246	1.69765		0.188401	0.530516		0.188239	1.55618		0.188353	1.37934		0.186641	0.919562		0.188301	0.884194		0.188463	3.39531
	0.189138	0.778091		0.189145	1.69765		0.189258	0.530516		0.18933	1.62692		0.189271	1.41471		0.187499	0.848826		0.189206	0.95493		0.189434	3.57214
	0.190036	0.707355		0.189948	1.62692		0.190018	0.495149		0.190038	1.62692		0.190064	1.41471		0.188349	0.919562		0.190102	0.919562		0.190188	3.57214
	0.190738	0.707355		0.190836	1.76839		0.190894	0.495149		0.19079	1.69765		0.190935	1.41471		0.18924	0.884194		0.19075	0.919562		0.190978	3.57214
	0.191711	0.778091		0.191606	1.69765		0.191822	0.530516		0.191731	1.62692		0.19181	1.41471		0.189943	0.884194		0.191684	0.95493		0.19185	3.60751
	0.19253	0.778091		0.192512	1.76839		0.192503	0.495149		0.192505	1.62692		0.192653	1.45008		0.190855	0.990297		0.192635	0.95493		0.192688	3.60751
	0.193302	0.778091		0.193283	1.76839		0.193386	0.495149		0.193307	1.66228		0.193346	1.45008		0.191724	1.02567		0.193237	0.95493		0.193464	3.60751
	0.194128	0.813459		0.194003	1.80376		0.194326	0.530516		0.194301	1.76839		0.194295	1.52081		0.192509	0.919562		0.194128	0.95493		0.194336	3.64288
	0.195018	0.813459		0.194944	1.76839		0.194977	0.495149		0.195109	1.69765		0.195128	1.52081		0.193387	0.990297		0.19511	0.95493		0.195206	3.71362
	0.195785	0.742723		0.19576	1.80376		0.195822	0.495149		0.195818	1.66228		0.195915	1.55618		0.194156	0.95493		0.195799	0.95493		0.19599	3.71362
	0.196686	0.813459		0.196581	1.80376		0.19687	0.565884		0.196712	1.69765		0.196797	1.55618		0.19497	0.990297		0.196675	0.95493		0.196856	3.78435
	0.197514	0.848826		0.197438	1.80376		0.197552	0.565884		0.197495	1.69765		0.197603	1.55618		0.195877	0.919562		0.197561	0.990297		0.197712	3.78435
	0.198335	0.884194		0.198383	1.83912		0.198345	0.565884		0.198288	1.66228		0.198391	1.55618		0.196763	0.990297		0.198312	0.990297		0.198505	3.89045
	0.199201	0.848826		0.199032	1.83912		0.199275	0.565884		0.199195	1.76839		0.199268	1.62692		0.197385	0.95493		0.199206	0.990297		0.199386	3.92582
	0.199971	0.848826		0.199869	1.83912		0.200045	0.63662		0.200116	1.76839		0.200115	1.55618		0.198426	1.02567		0.200049	1.02567		0.200143	3.96119
	0.200734	0.848826		0.20086	1.87449		0.200835	0.63662		0.200811	1.76839		0.200896	1.55618		0.199194	1.02567		0.200843	0.990297		0.201068	3.92582
	0.20162	0.884194		0.201578	1.83912		0.201748	0.565884		0.201684	1.76839		0.201792	1.62692		0.199939	0.919562		0.201643	0.990297		0.20196	3.99656
	0.20251	0.884194		0.202432	1.83912		0.202523	0.565884		0.202467	1.87449		0.202579	1.62692		0.200831	1.02567		0.202501	1.02567		0.202677	3.99656
	0.2033	0.884194		0.203294	1.83912		0.203425	0.565884		0.203328	1.83912		0.203433	1.59155		0.20165	0.990297		0.203319	1.06103		0.203531	4.03193
	0.204189	0.884194		0.20407	1.94523		0.204217	0.671988		0.204222	1.80376		0.204327	1.66228		0.202416	0.95493		0.204206	0.990297		0.204384	4.10266
	0.204992	0.884194		0.204921	1.94523		0.205029	0.530516		0.204985	1.80376		0.205109	1.66228		0.203305	0.95493		0.205026	1.06103		0.205125	4.06729
	0.205838	0.884194		0.205718	1.87449		0.205884	0.565884		0.205829	1.83912		0.20585	1.66228		0.204176	0.990297		0.205793	1.06103		0.205935	4.13803
	0.206676	0.884194		0.206488	1.94523		0.206725	0.63662		0.206715	1.83912		0.206834	1.73302		0.20494	1.06103		0.206672	1.02567		0.206937	4.24413
	0.207457	0.848826		0.20747	2.01596		0.207531	0.63662		0.207529	1.83912		0.207525	1.69765		0.205878	1.02567		0.207525	1.0964		0.207598	4.20876
	0.20829	0.919562		0.208236	2.01596		0.208487	0.565884		0.20833	1.94523		0.208395	1.69765		0.206593	0.990297		0.208285	1.02567		0.208402	4.2795
	0.20919	0.95493		0.209054	1.98059		0.209259	0.565884		0.209278	1.94523		0.20932	1.76839		0.207439	0.990297		0.209235	1.0964		0.209334	4.31487
	0.209892	0.884194		0.21	2.0867		0.210035	0.63662		0.209868	1.87449		0.210045	1.76839		0.208339	1.02567		0.210073	1.0964		0.21015	4.35024
	0.210734	0.95493		0.210703	2.01596		0.210925	0.63662		0.210854	1.94523		0.210869	1.73302		0.209116	1.06103		0.210755	1.0964		0.210982	4.45634
	0.211635	0.919562		0.21154	2.01596		0.211756	0.671988		0.211792	2.01596		0.211736	1.76839		0.209962	1.02567		0.211682	1.13177		0.211876	4.42097
	0.212398	0.95493		0.21242	2.05133		0.212497	0.671988		0.212467	1.87449		0.212511	1.83912		0.210764	1.06103		0.212557	1.16714		0.212716	4.45634
	0.21323	0.919562		0.213284	2.05133		0.213439	0.63662		0.213294	2.01596		0.213325	1.76839		0.211574	1.06103		0.213229	1.0964		0.213562	4.52707
	0.214103	0.919562		0.21403	2.0867		0.214266	0.671988		0.214189	2.01596		0.214318	1.83912		0.212443	1.06103		0.21422	1.16714		0.21445	4.63318
	0.214973	1.02567		0.214923	2.12207		0.21499	0.565884		0.214994	1.98059		0.214997	1.83912		0.213427	1.06103		0.215029	1.0964		0.215167	4.59781
	0.215755	0.95493		0.215737	2.12207		0.215971	0.671988		0.215805	1.94523		0.215937	1.83912		0.214036	1.06103		0.215808	1.16714		0.216039	4.66854
	0.216637	0.95493		0.216531	2.15743		0.216815	0.671988		0.216723	1.98059		0.216802	1.87449		0.215001	1.06103		0.216622	1.13177		0.216842	4.66854
	0.217446	0.990297		0.217384	2.15743		0.217604	0.671988		0.217498	2.01596		0.217635	1.83912		0.21585	1.13177		0.217443	1.2025		0.217671	4.70391
	0.218236	0.95493		0.218185	2.12207		0.218427	0.671988		0.218379	2.05133		0.21841	1.90986		0.216588	1.06103		0.218286	1.13177		0.218483	4.73928
	0.21916	0.990297		0.219092	2.1928		0.219309	0.707355		0.219197	2.05133		0.219218	1.83912		0.217552	1.13177		0.219188	1.2025		0.219373	4.81002
	0.219936	1.02567		0.219976	2.1928		0.220017	0.742723		0.22	2.01596		0.220066	1.90986		0.218391	1.13177		0.220043	1.13177		0.220123	4.81002
	0.220787	1.02567		0.220777	2.22817		0.22082	0.742723		0.220805	2.15743		0.220888	1.90986		0.219189	1.0964		0.220809	1.16714		0.221096	4.91612
	0.221745	1.02567		0.221571	2.22817		0.221737	0.671988		0.22169	2.0867		0.221734	1.90986		0.219957	1.13177		0.221739	1.23787		0.221871	4.95149
	0.222386	0.990297		0.222463	2.2989		0.222496	0.707355		0.222498	2.15743		0.222551	1.90986		0.220853	1.13177		0.222376	1.2025		0.222686	4.98685
	0.223324	0.990297		0.223217	2.22817		0.223421	0.707355		0.223364	2.0867		0.223465	1.94523		0.221708	1.13177		0.223331	1.23787		0.22358	5.05759
	0.224113	1.06103		0.224122	2.2989		0.224227	0.671988		0.224152	2.0867		0.224253	2.01596		0.222534	1.13177		0.224254	0.95493		0.224415	5.12833
	0.224934	1.02567		0.224953	2.2989		0.225039	0.671988		0.224939	2.12207		0.225031	2.0867		0.223399	1.0964		0.22496	1.23787		0.225141	5.09296
	0.225815	1.02567		0.225653	2.2989		0.225915	0.707355		0.225897	2.12207		0.225999	2.05133		0.224163	1.13177		0.225823	1.30861		0.226023	5.16369
	0.226654	1.06103		0.226588	2.33427		0.226697	0.707355		0.226682	2.15743		0.22672	2.0867		0.225015	1.0964		0.226724	1.27324		0.226814	5.19906
	0.227428	1.0964		0.227469	2.2989		0.227556	0.671988		0.227426	2.15743		0.22753	2.01596		0.225905	1.13177		0.227508	1.30861		0.227585	5.2698
	0.228295	1.0964		0.228154	2.2989		0.228476	0.742723		0.228319	2.1928		0.228428	2.05133		0.226638	1.16714		0.2283	1.34398		0.228547	5.34053
	0.229179	1.16714		0.229049	2.33427		0.229141	0.707355		0.229165	2.22817		0.229316	2.0867		0.227496	1.13177		0.229228	1.34398		0.229329	5.3759
	0.229921	1.0964		0.229971	2.36964		0.230121	0.742723		0.230031	2.15743		0.230035	2.0867		0.228309	1.13177		0.229988	1.34398		0.230084	5.3759
	0.230829	1.0964		0.230712	2.36964		0.230947	0.742723		0.230814	2.22817		0.230993	2.12207		0.229207	1.13177		0.230777	1.34398		0.230953	5.44664
	0.2317	1.06103		0.231584	2.36964		0.231693	0.671988		0.231727	2.22817		0.231785	2.1928		0.22999	1.2025		0.231727	1.37934		0.231782	5.44664
	0.232384	1.06103		0.232472	2.44038		0.232544	0.707355		0.232396	2.2989		0.232502	2.12207		0.230846	1.13177		0.232479	1.37934		0.232616	5.44664
	0.233335	1.16714		0.233216	2.44038		0.233444	0.778091		0.233386	2.2989		0.233475	2.1928		0.231648	1.13177		0.233272	1.37934		0.233481	5.65884
	0.234103	1.16714		0.234066	2.44038		0.234239	0.813459		0.234223	2.2989		0.234299	2.22817		0.232552	1.13177		0.2342	1.41471		0.234401	5.69421
	0.234907	1.16714		0.23496	2.47574		0.235019	0.778091		0.234959	2.2989		0.235105	2.1928		0.233388	1.13177		0.234953	1.41471		0.235128	5.69421
	0.235839	1.2025		0.235799	2.51111		0.235958	0.742723		0.235897	2.36964		0.235866	2.1928		0.234191	1.16714		0.235842	1.41471		0.236045	5.76495
	0.236671	1.16714		0.236539	2.51111		0.236668	0.778091		0.236707	2.36964		0.236752	2.22817		0.235042	1.13177		0.236746	1.41471		0.236767	5.76495
	0.237333	1.2025		0.237481	2.51111		0.237488	0.742723		0.237447	2.36964		0.23754	2.22817		0.235835	1.13177		0.237448	1.34398		0.237625	5.80031
	0.238264	1.16714		0.238174	2.51111		0.238319	0.778091		0.238347	2.36964		0.238438	2.22817		0.23652	1.13177		0.2384	1.48545		0.238469	5.87105
	0.23904	1.23787		0.239105	2.54648		0.239119	0.742723		0.239226	2.44038		0.239266	2.2989		0.237515	1.2025		0.239133	1.45008		0.239358	5.94178
	0.239959	1.27324		0.239957	2.61721		0.240038	0.778091		0.239964	2.44038		0.240108	2.26354		0.238341	1.16714		0.2399	1.45008		0.240231	6.01252
	0.240812	1.2025		0.240639	2.58185		0.240918	0.778091		0.240898	2.44038		0.240936	2.36964		0.239106	1.13177		0.240876	1.45008		0.24107	6.08326
	0.241609	1.23787		0.241616	2.65258		0.241665	0.813459		0.241745	2.47574		0.241729	2.2989		0.240085	1.16714		0.241639	1.45008		0.241862	6.08326
	0.242415	1.27324		0.242433	2.65258		0.242551	0.813459		0.242501	2.44038		0.242547	2.2989		0.240831	1.16714		0.242477	1.48545		0.242635	6.11862
	0.243361	1.30861		0.243218	2.65258		0.243355	0.778091		0.243336	2.44038		0.243443	2.2989		0.241589	1.16714		0.243265	1.55618		0.243501	6.18936
	0.244034	1.27324		0.244141	2.68795		0.244139	0.742723		0.244146	2.47574		0.244205	2.36964		0.242471	1.2025		0.244135	1.48545		0.244316	6.26009
	0.244874	1.27324		0.244885	2.61721		0.245127	0.813459		0.24507	2.54648		0.245107	2.2989		0.24338	1.2025		0.244902	1.55618		0.245186	6.29546
	0.245758	1.27324		0.245686	2.68795		0.245853	0.813459		0.245841	2.61721		0.245983	2.36964		0.244205	1.2025		0.24584	1.48545		0.246014	6.40157
	0.24659	1.27324		0.24659	2.68795		0.24666	0.813459		0.246625	2.58185		0.246675	2.36964		0.244941	1.16714		0.246668	1.52081		0.246796	6.3662
	0.247426	1.27324		0.247442	2.72332		0.247586	0.813459		0.247463	2.51111		0.247561	2.40501		0.245769	1.16714		0.247424	1.52081		0.247588	6.50767
	0.248352	1.30861		0.248235	2.79405		0.248364	0.813459		0.248384	2.61721		0.248515	2.51111		0.246618	1.16714		0.248336	1.55618		0.248466	6.54304
	0.249115	1.34398		0.249049	2.79405		0.24919	0.813459		0.249032	2.58185		0.249269	2.51111		0.247525	1.2025		0.249241	1.55618		0.249405	6.61377
	0.249895	1.27324		0.249934	2.82942		0.250181	0.884194		0.249973	2.61721		0.250045	2.51111		0.248327	1.2025		0.249932	1.55618		0.250167	6.61377
	0.250755	1.34398		0.250705	2.82942		0.250914	0.884194		0.250942	2.65258		0.250972	2.54648		0.24919	1.23787		0.250811	1.59155		0.251063	6.71988
	0.251551	1.34398		0.251512	2.82942		0.251669	0.848826		0.251594	2.61721		0.251752	2.58185		0.249935	1.2025		0.251624	1.55618		0.251853	6.71988
	0.252433	1.37934		0.252494	2.90016		0.252571	0.884194		0.252434	2.61721		0.252571	2.51111		0.250807	1.16714		0.252441	1.55618		0.25263	6.75524
	0.253292	1.34398		0.253204	2.90016		0.253397	0.848826		0.253393	2.68795		0.253402	2.58185		0.25168	1.23787		0.253296	1.55618		0.253534	6.93208
	0.25406	1.37934		0.254092	2.82942		0.254156	0.813459		0.254138	2.68795		0.254207	2.58185		0.252515	1.23787		0.254178	1.66228		0.254308	6.89671
	0.254924	1.34398		0.254854	2.90016		0.255051	0.919562		0.254966	2.68795		0.255105	2.65258		0.253283	1.23787		0.255074	1.66228		0.25515	6.96745
	0.255792	1.37934		0.255679	2.90016		0.255875	0.848826		0.255876	2.72332		0.255869	2.68795		0.254157	1.23787		0.255829	1.69765		0.256009	6.96745
	0.256564	1.41471		0.256593	2.97089		0.256661	0.848826		0.256592	2.72332		0.256703	2.61721		0.255022	1.27324		0.256668	1.69765		0.256829	7.03819
	0.257464	1.45008		0.25736	2.93552		0.257512	0.884194		0.257466	2.68795		0.257599	2.65258		0.255757	1.23787		0.257526	1.69765		0.257647	7.10892
	0.258268	1.41471		0.258302	3.00626		0.258368	0.919562		0.258302	2.72332		0.258387	2.65258		0.256726	1.27324		0.258356	1.69765		0.25852	7.21502
	0.259106	1.48545		0.259181	3.04163		0.259267	0.919562		0.25909	2.79405		0.259223	2.68795		0.257462	1.23787		0.259179	1.69765		0.259265	7.25039
	0.259938	1.48545		0.259904	3.00626		0.260052	0.919562		0.260035	2.82942		0.260104	2.72332		0.258255	1.23787		0.260012	1.69765		0.260165	7.32113
	0.260871	1.48545		0.260778	3.04163		0.260949	0.95493		0.260834	2.82942		0.260944	2.72332		0.259154	1.23787		0.260966	1.73302		0.260991	7.42723
	0.261622	1.48545		0.261633	3.077		0.261776	0.990297		0.261653	2.82942		0.261732	2.72332		0.260077	1.27324		0.261534	1.69765		0.261839	7.49797
	0.262526	1.48545		0.262374	3.077		0.2626	0.884194		0.26251	2.90016		0.262637	2.75869		0.260737	1.2025		0.262397	1.76839		0.26275	7.60407
	0.263317	1.52081		0.263215	3.077		0.263271	0.919562		0.263391	2.90016		0.263472	2.79405		0.261662	1.2025		0.263405	1.76839		0.263461	7.5687
	0.264153	1.48545		0.264131	3.14773		0.264187	0.95493		0.26411	2.90016		0.264214	2.75869		0.262571	1.27324		0.264065	1.76839		0.264259	7.63944
	0.265079	1.48545		0.264907	3.11236		0.265073	0.990297		0.265	2.93552		0.265102	2.86479		0.263235	1.27324		0.264986	1.76839		0.265093	7.67481
	0.265906	1.52081		0.265729	3.11236		0.265839	0.95493		0.265825	2.97089		0.26595	2.82942		0.264188	1.27324		0.265865	1.87449		0.266054	7.81628
	0.266647	1.52081		0.266598	3.1831		0.266735	0.990297		0.266668	2.90016		0.26672	2.79405		0.265029	1.27324		0.266628	1.83912		0.266802	7.81628
	0.267558	1.52081		0.267358	3.1831		0.267599	0.95493		0.267576	2.97089		0.267591	2.86479		0.265781	1.30861		0.26744	1.83912		0.267728	7.92238
	0.268353	1.59155		0.268235	3.1831		0.268251	0.95493		0.26838	2.97089		0.268514	2.90016		0.266664	1.23787		0.268298	1.83912		0.268571	7.99311
	0.269159	1.59155		0.269133	3.1831		0.269228	0.990297		0.269158	3.00626		0.269229	2.90016		0.26758	1.30861		0.269134	1.87449		0.269273	7.95775
	0.270113	1.62692		0.269874	3.25383		0.270158	0.990297		0.270071	3.04163		0.270065	2.93552		0.268266	1.27324		0.269962	1.87449		0.270115	8.09922
	0.270829	1.59155		0.270748	3.25383		0.270852	1.02567		0.270874	3.077		0.270969	2.93552		0.269157	1.30861		0.270799	1.94523		0.270937	8.09922
	0.271631	1.62692		0.271562	3.2892		0.27173	0.95493		0.27163	3.11236		0.271741	2.90016		0.269966	1.30861		0.271717	1.90986		0.271821	8.24069
	0.27252	1.62692		0.27234	3.2892		0.272525	1.02567		0.272555	3.11236		0.272552	2.97089		0.270763	1.34398		0.272427	1.90986		0.272639	8.31142
	0.273335	1.66228		0.273159	3.2892		0.273292	0.990297		0.273357	3.11236		0.27339	3.00626		0.271709	1.37934		0.273324	1.94523		0.273458	8.31142
	0.27417	1.62692		0.274012	3.32457		0.274186	1.02567		0.274119	3.1831		0.274276	3.00626		0.272493	1.37934		0.273998	1.94523		0.27426	8.38216
	0.275084	1.62692		0.274833	3.2892		0.275008	1.06103		0.275005	3.14773		0.275093	3.11236		0.273299	1.41471		0.274915	1.94523		0.275159	8.52363
	0.275816	1.66228		0.275818	3.35994		0.275842	1.02567		0.275877	3.1831		0.27594	3.14773		0.27415	1.37934		0.275742	2.05133		0.275937	8.559
	0.276783	1.69765		0.276551	3.43067		0.276659	1.02567		0.276599	3.1831		0.276696	3.11236		0.274943	1.34398		0.276533	2.01596		0.276744	8.59437
	0.277587	1.69765		0.277303	3.43067		0.277703	1.02567		0.277503	3.1831		0.277629	3.1831		0.275773	1.37934		0.27748	2.01596		0.277701	8.80657
	0.278314	1.69765		0.278279	3.43067		0.278487	1.06103		0.278373	3.21847		0.278469	3.1831		0.276687	1.45008		0.278302	2.01596		0.278526	8.87731
	0.279181	1.69765		0.279196	3.50141		0.279338	1.0964		0.27911	3.25383		0.279309	3.1831		0.277386	1.41471		0.279156	2.05133		0.279311	8.80657
	0.280034	1.69765		0.279952	3.50141		0.280153	1.0964		0.28007	3.32457		0.280216	3.21847		0.278274	1.41471		0.280052	2.05133		0.280122	8.91268
	0.280863	1.76839		0.280836	3.50141		0.280952	1.06103		0.280807	3.32457		0.280967	3.21847		0.279282	1.45008		0.280935	2.01596		0.28098	8.98341
	0.281639	1.76839		0.281617	3.53678		0.281817	1.0964		0.28167	3.2892		0.281809	3.21847		0.27989	1.41471		0.281681	2.05133		0.281776	9.01878
	0.282639	1.80376		0.282447	3.50141		0.282614	1.0964		0.282452	3.32457		0.282676	3.25383		0.280758	1.41471		0.282644	2.0867		0.282729	9.16025
	0.283324	1.83912		0.283266	3.57214		0.283433	1.0964		0.283317	3.35994		0.2834	3.25383		0.281667	1.45008		0.283434	2.0867		0.283431	9.16025
	0.284196	1.76839		0.284179	3.60751		0.284347	1.0964		0.284201	3.43067		0.284347	3.25383		0.282447	1.48545		0.284132	2.12207		0.28435	9.26635
	0.285073	1.76839		0.284943	3.57214		0.285019	1.13177		0.284973	3.32457		0.285202	3.32457		0.28324	1.48545		0.285056	2.15743		0.285267	9.47856
	0.285824	1.80376		0.285857	3.60751		0.285886	1.0964		0.285822	3.46604		0.285931	3.25383		0.2842	1.48545		0.285866	2.1928		0.285961	9.47856
	0.286704	1.87449		0.286585	3.64288		0.286786	1.0964		0.286632	3.50141		0.286808	3.25383		0.284953	1.48545		0.286692	2.15743		0.286836	9.51393
	0.287529	1.87449		0.287519	3.74898		0.287639	1.13177		0.287529	3.46604		0.287714	3.2892		0.285823	1.55618		0.28764	2.26354		0.287734	9.62003
	0.288412	1.83912		0.288303	3.78435		0.288459	1.0964		0.288257	3.50141		0.288515	3.32457		0.286676	1.55618		0.288405	2.1928		0.288504	9.6554
	0.289185	1.83912		0.289093	3.64288		0.289386	1.2025		0.289103	3.50141		0.289292	3.25383		0.287443	1.48545		0.289192	2.1928		0.289314	9.72614
	0.290074	1.87449		0.290078	3.74898		0.290199	1.13177		0.290015	3.50141		0.290212	3.32457		0.288281	1.62692		0.290081	2.22817		0.290281	9.93834
	0.290884	1.94523		0.290787	3.78435		0.290935	1.13177		0.290804	3.53678		0.291009	3.43067		0.289203	1.62692		0.290862	2.26354		0.291034	9.86761
	0.291702	1.83912		0.291667	3.78435		0.291855	1.13177		0.291657	3.50141		0.291797	3.50141		0.290043	1.59155		0.291641	2.22817		0.291905	10.0091
	0.292606	1.94523		0.292442	3.78435		0.292606	1.13177		0.29256	3.60751		0.292791	3.43067		0.290776	1.62692		0.292636	2.36964		0.292722	10.0798
	0.293251	1.94523		0.293443	3.85509		0.293504	1.16714		0.293366	3.60751		0.293452	3.50141		0.291666	1.62692		0.293386	2.26354		0.293479	10.0798
	0.29416	1.98059		0.294123	3.81972		0.294374	1.23787		0.294239	3.60751		0.294291	3.50141		0.29244	1.62692		0.294229	2.2989		0.294449	10.3274
	0.295054	1.98059		0.294944	3.85509		0.295113	1.2025		0.295037	3.64288		0.295155	3.57214		0.293287	1.62692		0.295039	2.2989		0.295282	10.3274
	0.295837	2.01596		0.29586	3.89045		0.295921	1.16714		0.295854	3.64288		0.295994	3.57214		0.294146	1.62692		0.295863	2.36964		0.296041	10.3628
	0.296656	2.01596		0.296597	3.85509		0.296795	1.16714		0.296828	3.71362		0.296905	3.60751		0.294957	1.62692		0.296702	2.44038		0.296939	10.5396
	0.297453	2.01596		0.297484	3.92582		0.297581	1.16714		0.297616	3.71362		0.297656	3.60751		0.295841	1.66228		0.297613	2.44038		0.297745	10.5396
	0.298316	1.98059		0.298386	3.96119		0.298455	1.16714		0.298436	3.78435		0.298443	3.64288		0.296636	1.66228		0.298382	2.40501		0.298522	10.575
	0.299218	2.0867		0.299188	3.96119		0.299287	1.23787		0.299204	3.78435		0.299337	3.67825		0.297406	1.62692		0.299264	2.44038		0.299476	10.8225
	0.300068	2.0867		0.300004	3.96119		0.30008	1.23787		0.300132	3.81972		0.300179	3.71362		0.298296	1.66228		0.300137	2.44038		0.300253	10.8225
	0.300762	2.01596		0.300891	3.99656		0.30096	1.2025		0.300949	3.81972		0.300985	3.71362		0.299208	1.73302		0.300805	2.51111		0.301021	10.8579
	0.301773	2.12207		0.301666	3.99656		0.301784	1.2025		0.301687	3.78435		0.301873	3.81972		0.299902	1.62692		0.301676	2.44038		0.301932	10.9994
	0.302478	2.05133		0.30246	3.99656		0.302567	1.23787		0.302599	3.78435		0.302719	3.71362		0.300825	1.66228		0.302522	2.51111		0.302696	10.9994
	0.30335	2.12207		0.30332	4.10266		0.303517	1.23787		0.30338	3.78435		0.303489	3.71362		0.301801	1.76839		0.303269	2.51111		0.303491	11.0347
	0.304172	2.15743		0.30418	4.13803		0.304349	1.23787		0.304297	3.85509		0.304345	3.78435		0.302553	1.73302		0.304214	2.40501		0.304436	11.2823
	0.305018	2.1928		0.30496	4.13803		0.305087	1.27324		0.305085	3.89045		0.305208	3.85509		0.303384	1.73302		0.305132	2.54648		0.305278	11.3531
	0.305763	2.15743		0.305863	4.13803		0.306013	1.23787		0.305887	3.85509		0.305963	3.81972		0.304273	1.80376		0.305824	2.54648		0.306068	11.4238
	0.306658	2.15743		0.306645	4.13803		0.306828	1.34398		0.306772	3.92582		0.306846	3.89045		0.305037	1.73302		0.306633	2.54648		0.30689	11.4945
	0.30749	2.22817		0.307443	4.1734		0.307556	1.30861		0.307581	3.89045		0.307686	3.89045		0.305921	1.76839		0.307636	2.61721		0.307721	11.5653
	0.308306	2.1928		0.308354	4.24413		0.30847	1.30861		0.30843	3.92582		0.308441	3.89045		0.306767	1.80376		0.308416	2.58185		0.308532	11.6714
	0.309215	2.1928		0.309099	4.1734		0.309394	1.34398		0.309231	3.92582		0.309422	3.92582		0.307531	1.80376		0.309201	2.58185		0.309468	11.8836
	0.309918	2.1928		0.310088	4.31487		0.310084	1.27324		0.310123	3.99656		0.310163	3.92582		0.308414	1.80376		0.310155	2.72332		0.310246	11.8482
	0.310833	2.22817		0.310879	4.2795		0.310996	1.34398		0.310839	3.99656		0.310911	3.96119		0.309216	1.76839		0.310899	2.58185		0.311029	11.8836
	0.31174	2.2989		0.311588	4.2795		0.311821	1.34398		0.311688	3.99656		0.311804	3.99656		0.310008	1.76839		0.311717	2.68795		0.311918	12.025
	0.312506	2.22817		0.312508	4.31487		0.312608	1.37934		0.312591	4.06729		0.312609	3.99656		0.310887	1.80376		0.312562	2.68795		0.312735	12.1665
	0.313292	2.22817		0.313346	4.35024		0.31354	1.41471		0.313401	4.10266		0.313526	4.06729		0.311808	1.94523		0.313316	2.72332		0.313534	12.2019
	0.314178	2.1928		0.314075	4.31487		0.314244	1.37934		0.314268	4.1734		0.314344	4.03193		0.312611	1.87449		0.314257	2.75869		0.314437	12.2726
	0.314981	2.2989		0.314955	4.31487		0.315181	1.37934		0.315129	4.1734		0.315125	4.03193		0.31337	1.83912		0.315042	2.75869		0.315191	12.3434
	0.315848	2.2989		0.315778	4.31487		0.31597	1.41471		0.31587	4.13803		0.31605	4.06729		0.314236	1.80376		0.315814	2.68795		0.316107	12.5202
	0.316767	2.33427		0.31655	4.31487		0.316833	1.41471		0.316757	4.20876		0.316792	4.13803		0.315051	1.83912		0.316833	2.79405		0.316887	12.6263
	0.317494	2.36964		0.317458	4.45634		0.317591	1.37934		0.31761	4.24413		0.317584	4.03193		0.315932	1.90986		0.317574	2.75869		0.317695	12.6617
	0.318333	2.44038		0.318279	4.45634		0.318493	1.41471		0.318368	4.1734		0.318433	4.03193		0.316749	1.87449		0.318358	2.75869		0.318541	12.7678
	0.319139	2.36964		0.319165	4.52707		0.319295	1.37934		0.31929	4.24413		0.319354	4.20876		0.317613	1.87449		0.319206	2.79405		0.319436	12.9446
	0.319916	2.44038		0.31994	4.45634		0.320184	1.41471		0.32009	4.2795		0.320044	4.06729		0.31845	1.90986		0.320107	2.90016		0.320253	12.98
	0.320817	2.47574		0.320824	4.49171		0.321005	1.41471		0.320866	4.2795		0.320933	4.1734		0.319214	1.90986		0.320819	2.82942		0.321107	13.1568
	0.321726	2.47574		0.321674	4.52707		0.321839	1.45008		0.321716	4.2795		0.321882	4.24413		0.320095	1.87449		0.321731	2.79405		0.321915	13.1568
	0.32249	2.44038		0.32248	4.52707		0.322565	1.41471		0.322578	4.31487		0.322553	4.20876		0.320928	1.90986		0.322627	2.86479		0.322764	13.3336
	0.323384	2.44038		0.323253	4.52707		0.323523	1.45008		0.323394	4.3856		0.323499	4.31487		0.321698	1.94523		0.323351	2.86479		0.323588	13.369
	0.324183	2.51111		0.324103	4.56244		0.324234	1.41471		0.324219	4.35024		0.324391	4.31487		0.322574	1.94523		0.324234	2.90016		0.324438	13.5459
	0.324857	2.44038		0.325081	4.63318		0.325066	1.41471		0.32501	4.45634		0.325118	4.31487		0.323493	2.01596		0.325123	2.97089		0.325186	13.5812
	0.325827	2.44038		0.325711	4.63318		0.326085	1.48545		0.325869	4.45634		0.325994	4.3856		0.324176	1.94523		0.325862	2.90016		0.326021	13.652
	0.326682	2.51111		0.326619	4.66854		0.3268	1.48545		0.326705	4.3856		0.326819	4.35024		0.324959	1.90986		0.326758	2.93552		0.326942	13.8995
	0.32745	2.47574		0.327524	4.77465		0.327627	1.48545		0.327484	4.45634		0.327662	4.3856		0.325904	1.94523		0.327565	2.97089		0.327691	13.8642
	0.328334	2.58185		0.328268	4.73928		0.328512	1.45008		0.328351	4.52707		0.328462	4.3856		0.326684	2.01596		0.328346	2.97089		0.328582	14.0056
	0.329124	2.54648		0.329132	4.73928		0.32923	1.48545		0.329264	4.56244		0.329328	4.45634		0.327545	1.98059		0.32923	3.04163		0.329418	14.1471
	0.330054	2.61721		0.330016	4.84538		0.330095	1.48545		0.330096	4.59781		0.33013	4.56244		0.328436	2.01596		0.330022	3.00626		0.330228	14.1825
	0.330827	2.51111		0.330778	4.84538		0.330977	1.48545		0.330874	4.59781		0.330985	4.52707		0.329269	1.98059		0.330903	3.04163		0.331054	14.2532
	0.331662	2.61721		0.331622	4.81002		0.331788	1.48545		0.331847	4.63318		0.331832	4.52707		0.330037	2.01596		0.331707	3.04163		0.331956	14.4654
	0.33249	2.58185		0.332549	4.84538		0.332664	1.52081		0.33252	4.59781		0.332617	4.56244		0.330944	2.0867		0.332498	3.077		0.332724	14.5362
	0.33341	2.65258		0.333284	4.84538		0.333553	1.48545		0.333397	4.59781		0.333522	4.59781		0.331735	2.01596		0.333401	3.11236		0.333545	14.6069
	0.33422	2.68795		0.334089	4.84538		0.334176	1.48545		0.334304	4.59781		0.33434	4.59781		0.332607	2.01596		0.334235	3.1831		0.334447	14.8545
	0.334999	2.68795		0.335065	4.95149		0.335126	1.52081		0.33508	4.73928		0.335207	4.59781		0.33342	2.01596		0.335064	3.077		0.335226	14.8545
	0.335884	2.72332		0.335741	4.91612		0.335999	1.55618		0.335864	4.73928		0.335993	4.63318		0.334263	2.01596		0.335867	3.1831		0.336091	14.9606
	0.33667	2.72332		0.336617	4.91612		0.336744	1.52081		0.336769	4.73928		0.33682	4.66854		0.335088	2.12207		0.336691	3.1831		0.336902	15.102
	0.337399	2.72332		0.337511	4.98685		0.337672	1.55618		0.337516	4.77465		0.337651	4.66854		0.335889	2.12207		0.337465	3.1831		0.337687	15.1374
	0.338365	2.75869		0.338304	4.98685		0.33848	1.55618		0.338366	4.81002		0.33855	4.73928		0.336689	2.0867		0.338425	3.21847		0.33862	15.4557
	0.33922	2.75869		0.33919	5.02222		0.339244	1.62692		0.339266	4.84538		0.339303	4.73928		0.337535	2.01596		0.339203	3.25383		0.339388	15.385
	0.33999	2.79405		0.339951	5.02222		0.340157	1.59155		0.340092	4.84538		0.340124	4.73928		0.338305	2.01596		0.340039	3.25383		0.340179	15.4911
	0.340834	2.79405		0.340747	5.05759		0.340888	1.62692		0.340848	4.84538		0.340972	4.73928		0.339181	2.0867		0.340792	3.25383		0.341139	15.7033
	0.341575	2.75869		0.341638	5.09296		0.341701	1.62692		0.341753	4.91612		0.341886	4.91612		0.340125	2.12207		0.341738	3.2892		0.341855	15.7387
	0.342517	2.82942		0.34253	5.12833		0.342694	1.66228		0.34253	4.88075		0.342539	4.81002		0.340878	2.15743		0.342519	3.32457		0.342684	15.8094
	0.343317	2.82942		0.343225	5.16369		0.343429	1.62692		0.343432	4.91612		0.343507	4.91612		0.341708	2.0867		0.343393	3.32457		0.343552	15.9509
	0.344131	2.82942		0.344113	5.12833		0.344177	1.62692		0.344327	4.98685		0.34432	4.88075		0.342545	2.15743		0.344313	3.35994		0.34445	16.1277
	0.345002	2.86479		0.345014	5.19906		0.345155	1.62692		0.345084	4.95149		0.345109	4.91612		0.343437	2.15743		0.344922	3.32457		0.345234	16.1984
	0.345812	2.86479		0.345759	5.12833		0.346001	1.69765		0.345932	4.98685		0.346015	5.02222		0.344193	2.0867		0.34584	3.32457		0.346102	16.4106
	0.346639	2.86479		0.346596	5.16369		0.346738	1.66228		0.346743	5.02222		0.346752	4.91612		0.345098	2.15743		0.346776	3.39531		0.346912	16.5167
	0.347492	2.90016		0.347453	5.19906		0.34769	1.66228		0.347583	4.98685		0.347621	5.02222		0.345948	2.15743		0.347531	3.39531		0.347695	16.5521
	0.348391	2.93552		0.34828	5.19906		0.348562	1.62692		0.348481	5.02222		0.348517	5.05759		0.346682	2.01596		0.348347	3.39531		0.348591	16.729
	0.349143	2.90016		0.349175	5.30516		0.349279	1.69765		0.349193	5.05759		0.349282	4.98685		0.347585	2.15743		0.349231	3.32457		0.349421	16.8704
	0.349958	2.90016		0.349955	5.2698		0.350133	1.73302		0.349998	5.09296		0.350119	4.98685		0.348417	2.15743		0.350083	3.43067		0.350185	16.8704
	0.350903	3.04163		0.350758	5.2698		0.350878	1.62692		0.350958	5.19906		0.35097	4.98685		0.34919	2.15743		0.350862	3.50141		0.351091	17.0119
	0.351671	3.04163		0.351573	5.2698		0.35172	1.69765		0.351777	5.19906		0.351787	5.02222		0.350073	2.22817		0.351727	3.50141		0.351903	17.1887
	0.352527	2.93552		0.352417	5.30516		0.35266	1.73302		0.352454	5.12833		0.352648	5.05759		0.350936	2.15743		0.352518	3.53678		0.352683	17.1534
	0.353374	2.97089		0.353318	5.3759		0.353463	1.73302		0.353427	5.19906		0.353563	5.16369		0.351723	2.15743		0.353356	3.57214		0.353554	17.3656
	0.354131	2.97089		0.354136	5.34053		0.354336	1.73302		0.354148	5.23443		0.354263	5.12833		0.352611	2.15743		0.354245	3.60751		0.354357	17.507
	0.355063	3.04163		0.354932	5.41127		0.355156	1.76839		0.354988	5.23443		0.355146	5.16369		0.353411	2.15743		0.355007	3.57214		0.355247	17.6131
	0.355793	3.00626		0.355712	5.41127		0.355922	1.69765		0.355926	5.34053		0.355957	5.19906		0.354213	2.15743		0.355905	3.64288		0.356003	17.7193
	0.356646	3.04163		0.356661	5.44664		0.35681	1.80376		0.35672	5.34053		0.356764	5.19906		0.355103	2.15743		0.356818	3.64288		0.356839	17.8254
	0.357572	3.077		0.357367	5.41127		0.357689	1.76839		0.357506	5.34053		0.357612	5.2698		0.355874	2.15743		0.357456	3.60751		0.35774	18.0376
	0.358391	3.077		0.358279	5.482		0.35848	1.73302		0.358384	5.3759		0.358615	5.34053		0.356693	2.15743		0.358381	3.67825		0.35854	18.179
	0.359115	3.077		0.359205	5.51737		0.359345	1.76839		0.359201	5.3759		0.359287	5.30516		0.357587	2.22817		0.359252	3.71362		0.359381	18.2851
	0.360062	3.14773		0.359919	5.51737		0.360141	1.76839		0.359977	5.2698		0.360084	5.2698		0.358372	2.15743		0.360007	3.71362		0.360216	18.3912
	0.360866	3.14773		0.360733	5.55274		0.360866	1.76839		0.360884	5.41127		0.361017	5.30516		0.35924	2.22817		0.360942	3.71362		0.361085	18.5681
	0.36158	3.14773		0.361683	5.58811		0.361789	1.76839		0.36179	5.44664		0.361757	5.23443		0.36012	2.2989		0.361755	3.71362		0.361868	18.6742
	0.362545	3.14773		0.362415	5.58811		0.362656	1.83912		0.362564	5.41127		0.362633	5.34053		0.360858	2.26354		0.362547	3.78435		0.362774	18.8157
	0.363359	3.1831		0.363276	5.62347		0.363373	1.80376		0.363355	5.41127		0.363495	5.41127		0.361743	2.22817		0.363351	3.85509		0.363588	19.0279
	0.364134	3.1831		0.364185	5.65884		0.364289	1.80376		0.364166	5.44664		0.36427	5.34053		0.362685	2.2989		0.364222	3.81972		0.364288	18.9218
	0.365021	3.1831		0.364948	5.62347		0.365187	1.83912		0.365002	5.51737		0.365136	5.41127		0.363351	2.15743		0.365052	3.81972		0.365211	19.2401
	0.365812	3.1831		0.365822	5.62347		0.365897	1.83912		0.365844	5.51737		0.365951	5.44664		0.364241	2.22817		0.365907	3.85509		0.366081	19.3815
	0.366609	3.1831		0.36671	5.72958		0.366797	1.83912		0.366697	5.55274		0.366733	5.44664		0.365116	2.33427		0.366674	3.85509		0.366804	19.3108
	0.367495	3.25383		0.367426	5.65884		0.367683	1.90986		0.367499	5.55274		0.367651	5.58811		0.365841	2.15743		0.367592	3.89045		0.367743	19.6645
	0.368308	3.1831		0.368312	5.65884		0.368416	1.83912		0.36843	5.58811		0.368445	5.482		0.366688	2.22817		0.368428	3.85509		0.3686	19.8059
	0.369138	3.21847		0.369122	5.80031		0.369272	1.83912		0.36904	5.51737		0.369196	5.51737		0.367612	2.2989		0.369124	3.89045		0.369331	19.7706
	0.370013	3.25383		0.369914	5.72958		0.37017	1.90986		0.370018	5.62347		0.370186	5.58811		0.368312	2.22817		0.369997	3.92582		0.370227	19.9828
	0.370796	3.2892		0.370837	5.80031		0.370982	1.98059		0.370963	5.65884		0.370952	5.58811		0.369293	2.33427		0.370869	3.92582		0.371071	20.1596
	0.371636	3.25383		0.371696	5.87105		0.371746	1.94523		0.371623	5.65884		0.371796	5.65884		0.37011	2.36964		0.37169	3.96119		0.371849	20.1596
	0.372472	3.32457		0.372447	5.80031		0.372652	1.83912		0.372596	5.72958		0.372598	5.62347		0.370874	2.26354		0.372492	3.99656		0.372683	20.3718
	0.373281	3.32457		0.37331	5.80031		0.37342	1.83912		0.373464	5.76495		0.373518	5.72958		0.371693	2.2989		0.373429	3.99656		0.373598	20.6548
	0.374142	3.25383		0.374145	5.87105		0.374229	1.90986		0.374214	5.76495		0.374247	5.65884		0.372572	2.2989		0.374117	3.99656		0.374355	20.6548
	0.375039	3.35994		0.374941	5.87105		0.375132	1.94523		0.375059	5.72958		0.375165	5.72958		0.373317	2.26354		0.374988	3.99656		0.375186	20.7962
	0.37572	3.2892		0.375825	5.90642		0.376007	1.94523		0.375947	5.76495		0.376043	5.72958		0.374206	2.2989		0.375924	4.06729		0.376151	21.0792
	0.376626	3.32457		0.376663	5.94178		0.376739	1.94523		0.376759	5.87105		0.37675	5.69421		0.375074	2.2989		0.376629	3.99656		0.376858	21.0792
	0.377528	3.46604		0.377378	5.87105		0.377561	1.90986		0.377526	5.80031		0.37766	5.72958		0.375845	2.33427		0.377517	4.1734		0.377692	21.1853
	0.378314	3.50141		0.378252	5.90642		0.378385	1.94523		0.378345	5.80031		0.378539	5.80031		0.376768	2.33427		0.37839	4.13803		0.378566	21.4682
	0.379143	3.50141		0.379138	5.94178		0.379341	2.01596		0.379238	5.90642		0.379254	5.83568		0.377516	2.33427		0.37922	4.1734		0.379354	21.5036
	0.380027	3.43067		0.379841	5.90642		0.380091	1.98059		0.379994	5.87105		0.380122	5.80031		0.378393	2.36964		0.37998	4.20876		0.380163	21.5743
	0.380798	3.50141		0.380806	5.94178		0.380933	1.98059		0.380918	5.90642		0.381035	5.87105		0.379218	2.33427		0.380897	4.2795		0.381007	21.7512
	0.381679	3.46604		0.381636	6.01252		0.381873	2.0867		0.381742	5.94178		0.381804	5.87105		0.380021	2.36964		0.381596	4.24413		0.381876	21.928
	0.382513	3.50141		0.382422	6.01252		0.382571	1.98059		0.382537	5.90642		0.382694	5.97715		0.380885	2.36964		0.382489	4.24413		0.382715	22.1049
	0.383289	3.53678		0.383286	6.04789		0.383432	1.98059		0.383454	6.01252		0.383425	5.94178		0.38173	2.40501		0.383381	4.35024		0.383508	22.1756
	0.384153	3.53678		0.384093	6.01252		0.384331	2.01596		0.384082	5.80031		0.384312	5.94178		0.382606	2.47574		0.384221	4.31487		0.384359	22.3524
	0.384983	3.53678		0.384956	6.08326		0.385055	2.01596		0.385068	5.94178		0.385131	5.97715		0.38335	2.40501		0.385059	4.31487		0.385256	22.6354
	0.38579	3.57214		0.385759	6.04789		0.385926	2.01596		0.385935	6.01252		0.385896	5.94178		0.384264	2.47574		0.385807	4.31487		0.385978	22.6
	0.386663	3.53678		0.386591	6.08326		0.386829	2.12207		0.386682	5.97715		0.386867	6.11862		0.385056	2.47574		0.38668	4.31487		0.386853	22.7415
	0.387549	3.57214		0.387381	6.08326		0.387572	2.0867		0.387568	5.97715		0.387684	6.01252		0.385845	2.44038		0.38751	4.3856		0.38772	23.0244
	0.388338	3.57214		0.388319	6.15399		0.38846	2.01596		0.388292	5.87105		0.388445	6.01252		0.386732	2.51111		0.388338	4.3856		0.388532	23.0598
	0.389122	3.57214		0.389039	6.08326		0.389367	2.0867		0.389128	5.90642		0.389292	6.08326		0.387539	2.47574		0.389132	4.35024		0.389342	23.1659
	0.390005	3.57214		0.389898	6.08326		0.39008	2.01596		0.390058	5.94178		0.390132	6.08326		0.388327	2.47574		0.390116	4.45634		0.390274	23.5903
	0.390807	3.64288		0.39084	6.15399		0.390976	2.0867		0.39091	6.01252		0.390861	6.01252		0.389253	2.51111		0.390879	4.42097		0.391024	23.5549
	0.391707	3.64288		0.391516	6.08326		0.391703	2.0867		0.391713	6.04789		0.391773	6.08326		0.390027	2.47574		0.391594	4.3856		0.391834	23.661
	0.392476	3.64288		0.392436	6.15399		0.39256	2.0867		0.392518	6.01252		0.392612	6.15399		0.390829	2.47574		0.392493	4.52707		0.392782	23.9793
	0.393288	3.64288		0.393296	6.15399		0.393392	2.12207		0.39335	6.04789		0.393413	6.15399		0.391697	2.54648		0.393352	4.56244		0.393527	23.9793
	0.394182	3.74898		0.394132	6.22473		0.394284	2.12207		0.394175	6.08326		0.394207	6.08326		0.392513	2.54648		0.394102	4.52707		0.394313	23.9793
	0.394931	3.74898		0.394899	6.15399		0.395055	2.15743		0.395018	6.08326		0.395096	6.22473		0.393424	2.61721		0.395064	4.59781		0.395252	24.3684
	0.395809	3.64288		0.395787	6.15399		0.395929	2.1928		0.395937	6.15399		0.395983	6.22473		0.394182	2.58185		0.395957	4.59781		0.395994	24.3684
	0.396751	3.85509		0.396595	6.22473		0.396759	2.15743		0.396669	6.08326		0.396757	6.22473		0.39506	2.61721		0.396592	4.59781		0.396833	24.4745
	0.397482	3.74898		0.397454	6.22473		0.397516	2.0867		0.39753	6.22473		0.397656	6.29546		0.39587	2.61721		0.397533	4.63318		0.397686	24.6513
	0.398288	3.71362		0.398307	6.22473		0.398416	2.15743		0.398427	6.15399		0.398462	6.29546		0.396729	2.68795		0.398378	4.63318		0.398494	24.7928
	0.399161	3.74898		0.399119	6.22473		0.399265	2.12207		0.399149	6.22473		0.399272	6.22473		0.397594	2.68795		0.399162	4.66854		0.399379	25.1111
	0.399967	3.78435		0.399967	6.29546		0.4	2.15743		0.400091	6.22473		0.400181	6.3662		0.398358	2.65258		0.400026	4.66854		0.400211	25.1818
	0.400782	3.74898		0.40083	6.33083		0.400971	2.26354		0.400831	6.22473		0.400934	6.29546		0.399278	2.79405		0.400839	4.70391		0.400991	25.2526
	0.401687	3.85509		0.401663	6.29546		0.401852	2.22817		0.40173	6.26009		0.401805	6.4723		0.400038	2.68795		0.401727	4.70391		0.401832	25.4294
	0.402478	3.85509		0.402431	6.26009		0.402476	2.15743		0.402636	6.33083		0.402618	6.43693		0.400833	2.72332		0.402557	4.81002		0.40269	25.7124
	0.403238	3.78435		0.403338	6.29546		0.403413	2.26354		0.403401	6.26009		0.403461	6.43693		0.401744	2.79405		0.403392	4.81002		0.403523	25.7831
	0.404094	3.89045		0.404101	6.29546		0.404334	2.22817		0.404224	6.26009		0.40433	6.43693		0.402512	2.68795		0.404195	4.73928		0.404363	25.9953
	0.40493	3.85509		0.404984	6.3662		0.405031	2.1928		0.405081	6.3662		0.405104	6.50767		0.403402	2.75869		0.405072	4.88075		0.405195	26.1721
	0.405789	3.85509		0.40578	6.40157		0.405946	2.2989		0.405839	6.29546		0.405907	6.4723		0.404314	2.86479		0.405784	4.73928		0.406007	26.2782
	0.406673	3.89045		0.406585	6.29546		0.406819	2.2989		0.406752	6.29546		0.406887	6.54304		0.405008	2.72332		0.406703	4.84538		0.40691	26.5966
	0.407465	3.85509		0.407488	6.3662		0.407553	2.22817		0.407639	6.40157		0.40756	6.4723		0.40588	2.75869		0.407583	4.91612		0.407723	26.6673
	0.408324	3.89045		0.408292	6.40157		0.408446	2.33427		0.408348	6.33083		0.408341	6.4723		0.40673	2.82942		0.408308	4.88075		0.408481	26.6673
	0.409203	3.92582		0.409068	6.3662		0.409253	2.2989		0.409255	6.43693		0.409276	6.54304		0.407478	2.82942		0.40914	4.88075		0.409373	26.9502
	0.40986	3.85509		0.410042	6.40157		0.410155	2.2989		0.410064	6.43693		0.410139	6.64914		0.408369	2.86479		0.410042	4.91612		0.410176	26.9502
	0.410854	3.92582		0.410859	6.43693		0.410914	2.26354		0.41085	6.43693		0.410875	6.5784		0.409262	2.93552		0.410765	4.95149		0.41103	27.1624
	0.41165	3.99656		0.411566	6.33083		0.411748	2.2989		0.411697	6.40157		0.411749	6.61377		0.410101	2.97089		0.411613	4.91612		0.411869	27.41
	0.412442	3.92582		0.412427	6.3662		0.412613	2.36964		0.412633	6.4723		0.412677	6.71988		0.410845	2.86479		0.412561	4.98685		0.412701	27.6222
	0.413307	3.92582		0.413304	6.33083		0.413451	2.33427		0.413356	6.4723		0.413359	6.61377		0.411753	2.93552		0.413239	4.98685		0.413529	27.6576
	0.414222	3.99656		0.414068	6.29546		0.414225	2.33427		0.414216	6.50767		0.41433	6.71988		0.412524	2.90016		0.414177	4.98685		0.414408	27.9405
	0.414997	3.99656		0.41491	6.3662		0.415053	2.33427		0.415006	6.50767		0.41514	6.71988		0.413359	2.97089		0.415011	5.05759		0.415156	27.9052
	0.415797	3.99656		0.415789	6.3662		0.415913	2.33427		0.415834	6.4723		0.415914	6.68451		0.414188	2.97089		0.415795	5.02222		0.41602	28.082
	0.416683	4.06729		0.416647	6.4723		0.416745	2.36964		0.416683	6.4723		0.416822	6.75524		0.415007	2.97089		0.416676	5.05759		0.416899	28.5064
	0.417483	3.99656		0.417404	6.33083		0.417557	2.36964		0.417532	6.5784		0.417595	6.68451		0.41596	3.077		0.417571	5.12833		0.417711	28.6125
	0.418359	4.06729		0.418331	6.40157		0.418551	2.44038		0.418345	6.5784		0.418405	6.75524		0.416691	2.97089		0.41834	5.09296		0.418475	28.5772
	0.419192	4.10266		0.419047	6.33083		0.419263	2.36964		0.419168	6.61377		0.41932	6.82598		0.417503	2.97089		0.419152	5.12833		0.419399	28.9308
	0.420021	4.13803		0.419964	6.40157		0.420077	2.36964		0.420007	6.5784		0.420087	6.79061		0.418423	3.04163		0.420071	5.19906		0.420214	29.0369
	0.420849	4.10266		0.420745	6.43693		0.420946	2.44038		0.420776	6.4723		0.420982	6.89671		0.419178	3.04163		0.420845	5.19906		0.421004	29.0723
	0.421648	4.10266		0.421647	6.4723		0.421653	2.36964		0.421656	6.54304		0.421872	6.93208		0.420018	3.00626		0.421634	5.19906		0.421882	29.3552
	0.422427	4.10266		0.422466	6.50767		0.422597	2.44038		0.422501	6.54304		0.422571	6.86135		0.420937	3.14773		0.422575	5.23443		0.42266	29.426
	0.423348	4.13803		0.423246	6.43693		0.42348	2.44038		0.423339	6.4723		0.423474	6.89671		0.421689	3.14773		0.423316	5.2698		0.423545	29.7089
	0.424216	4.1734		0.424109	6.4723		0.424204	2.44038		0.424253	6.61377		0.424344	6.96745		0.422536	3.11236		0.424152	5.2698		0.424368	29.7797
	0.424926	4.1734		0.42502	6.50767		0.424999	2.36964		0.424986	6.54304		0.425057	6.86135		0.423438	3.25383		0.425003	5.34053		0.425207	29.9919
	0.425862	4.20876		0.425721	6.40157		0.425873	2.44038		0.425814	6.54304		0.425911	6.89671		0.424233	3.25383		0.42578	5.30516		0.426065	30.2394
	0.426607	4.20876		0.426589	6.4723		0.426689	2.47574		0.426719	6.64914		0.426845	6.96745		0.425037	3.21847		0.426687	5.34053		0.426912	30.3455
	0.427395	4.24413		0.427535	6.5784		0.427546	2.47574		0.427529	6.61377		0.427557	6.89671		0.425918	3.2892		0.42757	5.482		0.427706	30.5224
	0.428312	4.24413		0.428271	6.43693		0.42838	2.51111		0.428288	6.5784		0.428399	6.96745		0.426763	3.32457		0.428277	5.34053		0.428516	30.5931
	0.429105	4.31487		0.429093	6.4723		0.429249	2.44038		0.429226	6.64914		0.429302	7.03819		0.427501	3.25383		0.429262	5.44664		0.429322	30.7346
	0.429907	4.31487		0.429882	6.40157		0.43008	2.51111		0.430059	6.68451		0.430053	6.93208		0.428411	3.25383		0.430009	5.41127		0.430119	30.77
	0.430864	4.3856		0.43075	6.43693		0.430957	2.51111		0.430824	6.5784		0.430971	6.96745		0.429169	3.32457		0.430784	5.482		0.430994	31.0175
	0.431683	4.35024		0.431587	6.50767		0.431698	2.51111		0.431746	6.61377		0.431862	7.14429		0.429977	3.25383		0.431651	5.482		0.431897	31.3712
	0.43248	4.31487		0.432436	6.4723		0.432553	2.51111		0.4325	6.5784		0.43264	7.17966		0.43092	3.35994		0.432471	5.41127		0.432636	31.3005
	0.433368	4.3856		0.433164	6.54304		0.433443	2.51111		0.433365	6.5784		0.43342	7.10892		0.431679	3.32457		0.433338	5.51737		0.433534	31.6541
	0.43409	4.31487		0.434141	6.61377		0.43421	2.51111		0.434243	6.5784		0.434337	7.14429		0.432585	3.50141		0.434157	5.51737		0.434358	31.7603
	0.43494	4.45634		0.434927	6.54304		0.435053	2.58185		0.435073	6.4723		0.435067	7.14429		0.433452	3.57214		0.435013	5.482		0.43517	31.9371
	0.435845	4.45634		0.435782	6.54304		0.435949	2.58185		0.435824	6.3662		0.43593	7.03819		0.434198	3.39531		0.435758	5.55274		0.436052	32.22
	0.436639	4.52707		0.436649	6.64914		0.436686	2.58185		0.436737	6.15399		0.436828	7.17966		0.435066	3.50141		0.436651	5.58811		0.436858	32.3261
	0.437451	4.45634		0.437463	6.50767		0.4376	2.58185		0.437457	5.80031		0.437615	7.10892		0.435885	3.50141		0.437482	5.58811		0.437648	32.3615
	0.438397	4.52707		0.438271	6.54304		0.438306	2.58185		0.438354	5.58811		0.43851	7.17966		0.43665	3.43067		0.43828	5.58811		0.438536	32.6444
	0.439102	4.52707		0.439109	6.61377		0.439256	2.58185		0.43921	5.34053		0.439229	7.03819		0.437528	3.50141		0.439204	5.69421		0.439345	32.7152
	0.439922	4.49171		0.440013	6.64914		0.440142	2.65258		0.439992	5.09296		0.44003	7.14429		0.438466	3.67825		0.439982	5.72958		0.440134	32.8213
	0.440825	4.56244		0.440774	6.5784		0.441024	2.58185		0.440878	5.02222		0.440947	7.21502		0.439219	3.64288		0.440812	5.72958		0.44099	32.9981
	0.441565	4.52707		0.441611	6.54304		0.441796	2.61721		0.441686	4.95149		0.441812	7.21502		0.439999	3.57214		0.441775	5.80031		0.441876	33.3518
	0.442458	4.59781		0.442443	6.5784		0.442633	2.61721		0.44248	4.84538		0.442574	7.21502		0.440922	3.64288		0.44251	5.80031		0.442661	33.3518
	0.443347	4.59781		0.443133	6.50767		0.443475	2.68795		0.443376	4.81002		0.443479	7.28576		0.441665	3.57214		0.443317	5.80031		0.44347	33.5286
	0.444109	4.52707		0.444158	6.61377		0.444225	2.65258		0.44426	4.88075		0.444316	7.28576		0.442549	3.60751		0.444234	5.87105		0.444384	33.9531
	0.444931	4.52707		0.444971	6.54304		0.445117	2.65258		0.444985	4.66854		0.445049	7.25039		0.443425	3.71362		0.444975	5.72958		0.445136	33.9177
	0.445769	4.56244		0.445722	6.54304		0.445941	2.65258		0.445837	4.77465		0.445968	7.28576		0.444162	3.57214		0.445824	5.80031		0.44603	34.1653
	0.446577	4.56244		0.44658	6.54304		0.446706	2.68795		0.446756	4.84538		0.44679	7.28576		0.445066	3.71362		0.446745	5.87105		0.446891	34.4128
	0.447512	4.63318		0.447427	6.61377		0.447595	2.65258		0.447526	4.73928		0.447616	7.28576		0.445841	3.71362		0.447466	5.87105		0.447623	34.3421
	0.448386	4.66854		0.448214	6.54304		0.448385	2.61721		0.448328	4.81002		0.448454	7.3565		0.446685	3.64288		0.448312	5.87105		0.448559	34.6958
	0.449033	4.59781		0.449102	6.50767		0.449203	2.65258		0.449247	4.84538		0.44925	7.28576		0.447527	3.67825		0.4492	5.94178		0.44935	34.7665
	0.450035	4.66854		0.449904	6.50767		0.450163	2.65258		0.449937	4.81002		0.45013	7.42723		0.448401	3.78435		0.449933	5.94178		0.450164	34.908
	0.450813	4.66854		0.450742	6.50767		0.450881	2.68795		0.450824	4.81002		0.45097	7.42723		0.449196	3.78435		0.45081	5.94178		0.451017	35.1202
	0.451599	4.59781		0.451619	6.54304		0.451748	2.65258		0.451784	4.88075		0.451753	7.3565		0.450025	3.71362		0.451685	6.01252		0.451829	35.2617
	0.452482	4.59781		0.452416	6.54304		0.452657	2.68795		0.45254	4.91612		0.452596	7.3565		0.450856	3.74898		0.452482	6.01252		0.452693	35.5092
	0.453358	4.59781		0.453226	6.4723		0.453348	2.65258		0.453408	4.88075		0.453466	7.4626		0.45166	3.71362		0.4533	6.04789		0.453507	35.6507
	0.454132	4.63318		0.454073	6.4723		0.454336	2.72332		0.454221	4.88075		0.454241	7.3565		0.452557	3.78435		0.45418	6.08326		0.454337	35.7922
	0.454967	4.66854		0.454908	6.54304		0.455196	2.72332		0.454979	4.91612		0.455067	7.3565		0.453406	3.85509		0.454962	6.04789		0.455178	35.969
	0.455801	4.59781		0.455766	6.50767		0.455917	2.72332		0.455933	4.95149		0.455892	7.42723		0.454179	3.78435		0.455866	6.11862		0.455984	36.0398
	0.456656	4.66854		0.45665	6.5784		0.456771	2.75869		0.456673	4.91612		0.456699	7.4626		0.455075	3.96119		0.456658	6.11862		0.456871	36.3934
	0.457438	4.66854		0.457413	6.4723		0.457697	2.79405		0.457481	4.84538		0.457525	7.4626		0.455878	3.89045		0.45754	6.15399		0.457651	36.2166
	0.458268	4.66854		0.458234	6.40157		0.458327	2.68795		0.458383	4.88075		0.458436	7.49797		0.456645	3.85509		0.458421	6.22473		0.458552	36.6056
	0.459104	4.81002		0.459175	6.43693		0.459218	2.65258		0.459118	4.81002		0.459171	7.4626		0.457571	4.03193		0.459226	6.22473		0.459341	36.6764
	0.460014	4.84538		0.45984	6.33083		0.460096	2.75869		0.459926	4.84538		0.460058	7.49797		0.458416	4.10266		0.459906	6.15399		0.460155	36.7825
	0.460816	4.88075		0.460707	6.40157		0.460796	2.65258		0.460911	4.84538		0.460934	7.63944		0.459152	3.96119		0.460896	6.22473		0.461066	37.2423
	0.461593	4.77465		0.461684	6.43693		0.461792	2.79405		0.461665	4.84538		0.461664	7.49797		0.460068	4.10266		0.461729	6.3662		0.461825	37.1362
	0.462518	4.88075		0.462402	6.3662		0.462477	2.79405		0.462448	4.66854		0.462608	7.60407		0.460874	4.10266		0.462493	6.29546		0.462674	37.3837
	0.463263	4.84538		0.463282	6.3662		0.463361	2.72332		0.463326	4.84538		0.463413	7.60407		0.461673	4.10266		0.463377	6.29546		0.463568	37.702
	0.464084	4.84538		0.464151	6.40157		0.464306	2.79405		0.464234	4.84538		0.464295	7.63944		0.462527	4.13803		0.464178	6.40157		0.464313	37.5959
	0.464971	4.98685		0.464907	6.3662		0.46505	2.75869		0.464882	4.73928		0.465086	7.60407		0.463385	4.24413		0.46491	6.3662		0.465166	37.6313
	0.465755	4.91612		0.46578	6.40157		0.465946	2.79405		0.465862	4.88075		0.465969	7.74554		0.464203	4.1734		0.465866	6.3662		0.466006	37.8081
	0.466579	4.88075		0.466673	6.40157		0.466761	2.75869		0.466689	4.91612		0.466803	7.63944		0.464997	4.10266		0.46666	6.40157		0.466815	37.9142
	0.46749	4.98685		0.467449	6.3662		0.467577	2.79405		0.467476	4.88075		0.467554	7.5687		0.465873	4.24413		0.467455	6.43693		0.467683	38.0557
	0.468269	4.95149		0.468293	6.29546		0.468343	2.75869		0.468377	4.98685		0.468464	7.74554		0.466719	4.31487		0.468355	6.4723		0.468529	38.3387
	0.469083	4.98685		0.469209	6.40157		0.469284	2.82942		0.469245	5.09296		0.469246	7.71017		0.467559	4.31487		0.469152	6.50767		0.469357	38.4801
	0.469967	5.02222		0.469955	6.26009		0.470034	2.82942		0.469972	5.02222		0.47012	7.78091		0.468344	4.31487		0.470025	6.50767		0.470187	38.5509
	0.470736	5.02222		0.470834	6.33083		0.470816	2.79405		0.470892	5.16369		0.470982	7.81628		0.469169	4.3856		0.470825	6.50767		0.471005	38.6216
	0.471623	4.98685		0.471641	6.26009		0.471788	2.82942		0.471668	5.12833		0.47182	7.81628		0.47004	4.3856		0.471659	6.5784		0.471828	38.7631
	0.472528	5.12833		0.47246	6.22473		0.472644	2.82942		0.472518	5.12833		0.472606	7.81628		0.470846	4.52707		0.472525	6.54304		0.472655	38.8338
	0.473296	5.12833		0.473273	6.15399		0.473374	2.82942		0.47339	5.19906		0.473436	7.81628		0.471723	4.45634		0.473308	6.54304		0.473533	39.2229
	0.474104	5.09296		0.474136	6.26009		0.474255	2.86479		0.474143	5.16369		0.474221	7.78091		0.472614	4.66854		0.474207	6.61377		0.47435	39.1875
	0.475002	5.16369		0.474829	6.15399		0.475071	2.86479		0.475077	5.2698		0.475171	7.88701		0.47332	4.52707		0.474986	6.61377		0.475185	39.2229
	0.475799	5.16369		0.475809	6.22473		0.475853	2.79405		0.475817	5.19906		0.475987	7.88701		0.474212	4.63318		0.475885	6.68451		0.476033	39.4704
	0.476581	5.12833		0.476634	6.22473		0.476748	2.86479		0.476578	5.12833		0.476778	7.81628		0.475049	4.66854		0.476581	6.5784		0.476814	39.2936
	0.47758	5.30516		0.477407	6.08326		0.477593	2.86479		0.477549	5.19906		0.477643	7.92238		0.475818	4.63318		0.47751	6.68451		0.477643	39.3643
	0.478272	5.23443		0.478256	6.15399		0.478444	2.86479		0.478355	5.19906		0.478385	7.81628		0.476687	4.66854		0.478351	6.71988		0.478489	39.4704
	0.479149	5.19906		0.47907	6.08326		0.47934	2.86479		0.479154	5.19906		0.479194	7.78091		0.47758	4.81002		0.479161	6.79061		0.479383	39.6119
	0.480034	5.2698		0.479907	6.08326		0.480041	2.90016		0.48006	5.19906		0.480075	7.92238		0.478337	4.77465		0.479965	6.68451		0.480174	39.5412
	0.48078	5.16369		0.480754	6.08326		0.480945	2.90016		0.480922	5.23443		0.480921	7.88701		0.479161	4.73928		0.480934	6.75524		0.481034	39.6119
	0.481651	5.16369		0.481571	6.04789		0.481735	2.86479		0.48162	5.09296		0.48166	7.81628		0.480086	5.05759		0.481647	6.75524		0.481841	39.3997
	0.482442	5.19906		0.482468	6.11862		0.482569	2.82942		0.482517	5.16369		0.482639	7.99311		0.480862	4.98685		0.482425	6.68451		0.482656	39.2582
	0.483297	5.19906		0.483241	6.04789		0.483498	2.90016		0.483428	5.19906		0.483456	8.02848		0.481679	4.91612		0.483423	6.86135		0.483566	39.3643
	0.484122	5.19906		0.484074	6.08326		0.484299	2.90016		0.484128	5.09296		0.484238	7.95775		0.482567	5.05759		0.484113	6.68451		0.484324	39.046
	0.484998	5.2698		0.484889	6.01252		0.484978	2.82942		0.485052	5.19906		0.485152	8.13459		0.483337	5.02222		0.484984	6.82598		0.48519	39.0814
	0.485807	5.2698		0.485714	5.94178		0.485949	2.93552		0.485909	5.16369		0.48597	8.02848		0.484214	5.09296		0.485881	6.82598		0.486029	39.0814
	0.486636	5.2698		0.486498	5.87105		0.486736	2.93552		0.486626	5.05759		0.486722	7.99311		0.485017	5.05759		0.48664	6.89671		0.486815	39.046
	0.487494	5.34053		0.487388	5.87105		0.487536	2.82942		0.487488	4.98685		0.487591	8.09922		0.485832	5.09296		0.48747	6.79061		0.487728	39.2936
	0.488264	5.30516		0.488292	5.94178		0.488433	2.90016		0.488388	5.12833		0.488446	8.09922		0.486614	4.91612		0.488281	6.75524		0.488511	39.1521
	0.489154	5.44664		0.489055	5.87105		0.489266	2.93552		0.489192	5.02222		0.489238	8.02848		0.487491	4.98685		0.489155	6.79061		0.489327	39.1521
	0.48995	5.3759		0.489943	5.90642		0.48998	2.82942		0.489984	4.98685		0.490107	8.09922		0.488402	5.19906		0.490011	6.82598		0.490216	39.4351
	0.49075	5.34053		0.490887	5.94178		0.49092	2.86479		0.490915	5.09296		0.490925	8.09922		0.489182	5.02222		0.490959	6.89671		0.490996	39.3997
	0.491624	5.30516		0.491572	5.80031		0.491794	2.97089		0.491646	5.05759		0.491777	8.13459		0.490022	5.05759		0.491654	6.82598		0.491805	39.2936
	0.492461	5.41127		0.49238	5.72958		0.492503	2.82942		0.492524	5.09296		0.492548	8.09922		0.490867	5.02222		0.492544	6.86135		0.492689	39.6119
	0.493242	5.41127		0.493256	5.72958		0.493427	2.86479		0.493345	5.09296		0.493439	8.16995		0.491766	5.23443		0.493358	6.79061		0.493488	39.5058
	0.494143	5.51737					0.494315	2.82942		0.494148	5.09296		0.494325	8.16995		0.492522	5.05759		0.494117	6.68451		0.494347	39.5058
	0.494951	5.51737					0.49506	2.82942		0.495068	5.19906		0.49515	8.20532		0.493314	4.98685		0.495007	6.68451		0.495209	39.6119
	0.495822	5.58811					0.495884	2.86479		0.495869	5.16369		0.495917	8.16995		0.494235	5.23443		0.495872	6.75524		0.496011	39.718
	0.496682	5.51737					0.496708	2.82942		0.496641	5.16369		0.496787	8.20532		0.495063	5.19906		0.496609	6.68451		0.496834	39.7534
	0.497436	5.51737					0.497562	2.79405		0.497524	5.19906		0.497621	8.24069		0.495825	5.12833		0.497497	6.75524		0.497693	40.0717
	0.498272	5.58811					0.498374	2.82942		0.498284	5.23443		0.498385	8.16995		0.496744	5.34053		0.498401	6.82598		0.498514	40.107
	0.499103	5.58811					0.499296	2.75869		0.499066	5.2698		0.499295	8.24069		0.497528	5.34053		0.499083	6.68451		0.499323	40.107
	0.499951	5.62347					0.5001	2.68795		0.500078	5.44664		0.500117	8.31142		0.498309	5.19906		0.500011	6.82598		0.500198	40.4607
	0.500782	5.62347					0.500932	2.68795		0.500838	5.41127		0.500893	8.27606		0.499201	5.3759		0.50087	6.82598		0.500993	40.3546
	0.501637	5.72958					0.501717	2.65258		0.50166	5.44664		0.501713	8.24069		0.500035	5.44664		0.50166	6.79061		0.501815	40.3546
	0.502461	5.72958					0.502583	2.65258					0.502626	8.31142		0.500876	5.51737		0.50244	6.82598		0.502684	40.4607
	0.503252	5.62347					0.503433	2.65258					0.503411	8.31142		0.501714	5.51737		0.503358	6.89671		0.503475	40.2485
	0.504152	5.76495					0.504173	2.58185					0.504242	8.31142		0.502523	5.58811		0.504113	6.86135		0.504316	40.1778
	0.50489	5.65884					0.505097	2.65258					0.505068	8.38216		0.503313	5.55274		0.505004	6.89671		0.505169	40.3546
	0.505741	5.72958					0.506011	2.65258					0.505913	8.38216		0.504192	5.72958		0.50582	6.89671		0.505985	40.2131
	0.506663	5.87105					0.506725	2.61721					0.506738	8.4529		0.505049	5.83568		0.506593	6.89671		0.506813	40.2485
	0.507364	5.72958					0.507576	2.58185					0.507571	8.38216		0.505842	5.76495		0.507509	6.96745		0.507655	40.2131
	0.50831	5.87105					0.508473	2.58185					0.508449	8.52363		0.506675	5.87105		0.508339	7.03819		0.508459	40.107
	0.509109	5.87105					0.50922	2.58185					0.509205	8.48826		0.507537	6.11862		0.509203	7.03819		0.509273	40.107
	0.509887	5.80031					0.510059	2.51111					0.510161	8.62973		0.508345	6.01252		0.510018	7.14429		0.510142	40.4607
	0.510771	5.87105					0.510925	2.51111					0.510929	8.52363		0.509219	6.18936		0.510812	7.03819		0.511011	40.5668
	0.511627	5.90642					0.511706	2.51111					0.511786	8.52363		0.509974	6.08326		0.511694	7.10892		0.511878	40.779
	0.512422	5.80031					0.512524	2.47574					0.512582	8.52363		0.510841	6.26009		0.512481	7.14429		0.512683	40.7437
	0.513244	5.65884					0.513418	2.36964					0.513379	8.52363		0.511749	6.54304		0.513294	7.10892		0.513496	40.4961
	0.51416	5.72958					0.514224	2.36964					0.5143	8.62973		0.512497	6.4723		0.514146	7.14429		0.514373	40.5668
	0.514966	5.65884					0.51509	2.2989					0.515084	8.62973		0.513365	6.61377		0.515043	7.28576		0.515181	40.4254
	0.515814	5.65884					0.516027	2.2989					0.515869	8.52363		0.514206	6.71988		0.51575	7.14429		0.515985	40.3546
	0.516652	5.58811					0.516724	2.12207					0.516806	8.62973		0.514993	6.54304		0.516628	7.21502		0.516864	40.4607
	0.517406	5.55274					0.517633	2.12207					0.51754	8.52363		0.515818	6.61377		0.517525	7.3565		0.517645	40.3546
	0.518273	5.482					0.518386	1.90986					0.518356	8.52363		0.516682	6.75524		0.518285	7.25039		0.518521	40.4607
	0.51911	5.482					0.519183	1.83912					0.519325	8.70047		0.517545	7.00282		0.519099	7.25039		0.519347	40.2131
	0.519934	5.3759					0.520029	1.83912					0.520086	8.62973		0.518336	6.93208		0.520095	7.49797		0.520188	40.107
	0.520869	5.41127					0.52088	1.83912					0.520913	8.62973		0.519187	7.00282		0.52077	7.42723		0.521038	40.107
	0.521624	5.2698					0.521748	1.80376					0.521816	8.77121		0.520023	7.21502		0.521589	7.28576		0.521831	39.8241
	0.522489	5.34053					0.522639	1.80376					0.52259	8.6651		0.520827	7.14429		0.522508	7.49797		0.52273	39.9656
	0.523288	5.30516					0.523464	1.83912					0.523403	8.62973		0.521708	7.25039		0.52328	7.42723		0.523492	39.4704
	0.524154	5.2698					0.52416	1.76839					0.524288	8.62973		0.522513	7.28576		0.524165	7.4626		0.524336	39.3997
	0.524943	5.34053					0.525116	1.83912					0.525081	8.59437		0.52341	7.67481		0.524981	7.49797		0.525221	39.3997
	0.525831	5.41127					0.525907	1.98059					0.525857	8.52363		0.524217	7.60407		0.52581	7.53333
	0.526599	5.34053					0.526662	1.90986					0.526751	8.59437		0.524984	7.4626		0.526677	7.5687
	0.527405	5.41127					0.527542	1.94523					0.527595	8.59437		0.525873	7.71017		0.527454	7.53333
	0.528269	5.44664					0.528436	2.01596					0.528371	8.52363		0.526683	7.74554		0.528305	7.60407
	0.52914	5.44664					0.529203	1.98059					0.529293	8.59437		0.527489	7.74554		0.52912	7.60407
	0.529881	5.3759					0.530088	1.98059					0.530069	8.559		0.528353	7.88701		0.529971	7.63944
	0.53077	5.41127					0.530845	2.0867					0.530913	8.559		0.529166	8.16995		0.530793	7.63944
	0.53155	5.3759					0.531674	2.0867					0.531783	8.62973		0.530029	8.24069		0.531702	7.81628
	0.532408	5.34053					0.532591	2.12207					0.532587	8.52363		0.530833	8.16995		0.532525	7.81628
	0.533276	5.3759					0.533393	2.12207					0.533492	8.73584		0.531729	8.559		0.533214	7.63944
	0.534057	5.41127					0.534248	2.15743					0.534297	8.59437		0.532511	8.27606		0.534201	7.85164
	0.534977	5.55274					0.535049	2.12207					0.53505	8.48826		0.533395	8.52363		0.535001	7.88701
	0.535791	5.41127					0.535874	2.15743					0.53596	8.559		0.534211	8.62973		0.535767	7.78091
	0.536578	5.41127					0.536678	2.22817					0.53678	8.52363		0.534991	8.34679		0.53664	7.78091
	0.537462	5.44664					0.537579	2.22817					0.537568	8.31142		0.53591	8.91268		0.537571	7.88701
	0.538241	5.44664					0.538375	2.15743					0.538456	8.34679		0.536693	8.559		0.538253	7.81628
	0.539133	5.482					0.539197	2.15743					0.539298	8.34679		0.537482	8.48826		0.539117	7.78091
	0.539945	5.482					0.5401	2.26354					0.540065	8.13459		0.538365	8.34679		0.539948	7.88701
	0.540804	5.55274					0.540812	2.1928					0.540898	8.02848		0.539176	8.559		0.540804	7.78091
	0.54162	5.44664					0.541706	2.2989					0.541739	8.09922		0.540006	8.70047		0.541706	7.95775
	0.542418	5.34053					0.542626	2.33427					0.542536	7.92238		0.540851	8.91268		0.542508	7.95775
	0.543326	5.3759					0.543396	2.2989					0.543443	7.95775		0.541701	9.05415		0.543271	7.85164
	0.54408	5.2698					0.544173	2.2989					0.544242	7.92238		0.54251	8.98341		0.544106	7.85164
	0.544934	5.2698					0.545092	2.36964					0.54512	7.95775		0.543327	9.16025		0.544959	7.88701
	0.545833	5.55274					0.545872	2.2989					0.545983	8.09922		0.544199	9.58466		0.545775	7.92238
	0.546602	5.51737					0.546745	2.33427					0.546755	7.95775		0.545019	9.58466		0.546678	7.95775
	0.54747	5.41127					0.547624	2.36964					0.54761	7.95775		0.545871	9.79687		0.547489	7.95775
	0.548309	5.44664					0.548327	2.2989					0.548388	7.88701		0.546686	9.6554		0.548346	7.95775
	0.549069	5.41127					0.549193	2.2989					0.549259	7.92238		0.547501	9.58466		0.549147	7.92238
	0.549985	5.58811					0.550041	2.33427					0.550054	7.85164		0.548346	9.83224		0.549941	7.95775
	0.550859	5.72958					0.550858	2.33427					0.550956	7.85164		0.549184	9.86761		0.550742	7.88701
	0.551645	5.62347					0.551702	2.36964					0.551763	7.81628		0.550007	9.7615		0.551669	7.95775
	0.552521	5.72958					0.552558	2.44038					0.55253	7.78091		0.550867	9.83224		0.552429	7.95775
	0.553401	5.87105					0.553324	2.44038					0.553463	7.92238		0.551669	9.7615		0.553299	7.88701
	0.554116	5.72958					0.554212	2.44038					0.55423	7.88701		0.552555	9.93834		0.554133	7.88701
	0.555059	5.80031					0.555031	2.44038					0.555019	7.78091		0.553346	9.58466		0.554933	7.85164
	0.555843	5.72958					0.555849	2.44038					0.55594	7.92238		0.554164	9.86761		0.55578	7.81628
	0.556619	5.62347					0.556692	2.44038					0.556729	7.88701		0.555011	10.0091		0.556696	7.85164
	0.557603	5.80031					0.557567	2.51111					0.557515	7.85164		0.555842	10.2213		0.557478	7.78091
	0.558374	5.80031					0.558392	2.51111					0.558463	8.09922		0.55667	10.575		0.558285	7.74554
	0.559181	5.87105					0.559247	2.51111					0.55921	7.95775		0.557505	10.6457		0.559221	7.74554
	0.560069	5.94178											0.560028	7.88701		0.558395	11.1408		0.559952	7.28576
	0.560957	5.94178											0.560955	7.95775		0.559137	10.8933		0.560764	7.17966
	0.561699	5.80031											0.561764	7.95775		0.559993	10.9286		0.561712	7.25039
													0.562547	7.78091		0.560889	11.6006		0.562434	7.14429
													0.563442	7.81628		0.561679	11.4945		0.56335	7.17966
													0.564226	7.78091		0.562511	11.6006		0.564165	6.96745
													0.565033	7.71017		0.563369	11.8128		0.565012	6.93208
													0.565917	7.81628		0.564159	11.8836		0.565843	6.82598
													0.566721	7.81628		0.565046	12.2372		0.566603	6.68451
													0.567617	7.88701		0.565832	12.1665		0.567505	6.79061
													0.56844	7.88701		0.566694	12.4848		0.568294	6.68451
													0.569298	7.78091		0.567522	12.4848		0.569205	6.64914
													0.570158	7.78091		0.568331	12.5909		0.570086	6.5784
													0.570992	7.78091		0.569156	12.7324		0.570961	6.61377
													0.571795	7.63944		0.570015	12.9446		0.571805	6.50767
													0.572676	7.71017		0.57084	13.1922		0.572532	6.40157
													0.573541	7.81628		0.571673	13.0861		0.573387	6.3662
													0.57427	7.60407		0.572512	13.2983		0.574255	6.33083
													0.575239	7.88701		0.573356	13.7227		0.575028	6.08326
													0.576046	7.88701		0.574172	13.5105		0.57593	6.01252
																0.575037	13.9703		0.576791	6.01252
																0.575843	13.8995		0.577509	5.97715
																0.576644	13.8995		0.578469	6.15399
																0.577513	14.0764		0.5792	6.01252
																0.578337	14.3947		0.580097	6.15399
																0.57921	14.8545		0.580878	6.04789
																0.580023	14.7837		0.581769	6.15399
																0.580842	14.8545		0.582548	6.15399
																0.581678	15.0313		0.583373	6.22473
																0.582484	14.8545		0.584232	6.3662
																0.583336	15.3142		0.585058	6.3662
																0.584183	15.5264		0.585935	6.40157
																0.585022	15.8094		0.586693	6.4723
																0.585862	15.9509		0.587579	6.54304
																0.586662	15.774		0.588383	6.64914
																0.587476	16.0923		0.589219	6.68451
																0.588337	16.1631		0.590012	6.71988
																0.589169	16.3399		0.590913	6.86135
																0.59003	17.0826		0.59169	6.89671
																0.590861	16.446		0.592579	7.00282
																			0.593476	7.21502
																			0.594199	7.17966
																			0.595046	7.17966
																			0.595925	7.28576
																			0.596687	7.3565
																			0.597448	7.3565
																			0.598445	7.5687
																			0.59922	7.63944
																			0.600026	7.63944
																			0.600937	7.78091
																			0.601692	7.81628
																			0.602548	7.85164
																			0.603382	7.92238
																			0.604195	7.99311
																			0.60511	8.13459
																			0.605874	8.16995
																			0.606665	8.16995
																			0.607583	8.31142
																			0.60842	8.4529
																			0.60925	8.48826
																			0.610131	8.62973
																			0.610888	8.559
																			0.611631	8.48826
																			0.61255	8.6651
																			0.613389	8.70047
																			0.614192	8.70047
																			0.615065	8.84194
																			0.615887	8.80657
																			0.616681	8.84194
																			0.617569	8.94804
																			0.618374	8.91268
																			0.619156	8.84194
																			0.620039	8.98341
																			0.620861	8.98341
																			0.621742	9.19562
																			0.622642	9.30172
																			0.623342	9.12488
																			0.624219	9.19562
																			0.625073	9.30172
																			0.625869	9.30172
																			0.626725	9.40783
																			0.627564	9.5493
																			0.628384	9.58466
																			0.629172	9.5493
																			0.630107	9.79687
																			0.63086	9.72614
																			0.631736	9.86761
																			0.632544	9.90297
																			0.633354	9.90297
																			0.634239	10.0798
																			0.635037	10.1152
																			0.635889	10.2213
																			0.636711	10.1859
																			0.637582	10.2567
																			0.638309	10.1505
																			0.639189	10.3274
																			0.640055	10.3274
																			0.640843	10.2567
																			0.641751	10.3274
																			0.642511	10.3274
																			0.643358	10.4689
																			0.644213	10.6457
																			0.645046	10.7872
																			0.645831	10.7518
																			0.646728	10.9286
																			0.647527	11.0701
																			0.648321	10.964
																			0.649211	11.1408
																			0.650033	11.1055
																			0.650849	11.1762
																			0.651666	11.1762
																			0.652501	11.2116
																			0.653319	11.2116
																			0.654192	11.3884
																			0.655068	11.4945
																			0.655853	11.4945
																			0.656725	11.6714
																			0.657486	11.3177
																			0.658412	11.636
																			0.659238	11.6714
																			0.660009	11.3884
																			0.660906	11.3531
																			0.661736	11.3177
																			0.662496	11.1762
																			0.663365	11.2116
																			0.66423	11.3531
																			0.665003	11.0347
																			0.665933	11.2116
																			0.666759	11.2116
																			0.667543	11.1762
																			0.668366	11.1408
																			0.669255	11.3177
																			0.670028	10.9994
																			0.670905	11.1408
																			0.671692	11.1408
																			0.672512	10.9286
																			0.673393	11.1055
																			0.674162	10.8579
																			0.674993	10.9286
																			0.675897	11.1408
																			0.676691	11.1408
																			0.677528	11.1408
																			0.678392	11.2823
																			0.67919	11.2116
																			0.679987	10.9994
																			0.680858	11.2823
																			0.681718	11.2823
																			0.682528	11.2823
																			0.683392	11.4945
																			0.684208	11.4238
																			0.684969	11.4238
																			0.685894	11.8836
																			0.686682	11.8836
																			0.687538	12.0958
																			0.68836	12.1665
																			0.689181	12.2372
																			0.69007	12.4848
																			0.690871	12.4848

## Sheet: 1-10mM
	S1			S2			S3			S4			S5			S6			S7
	Strain	Stress		Strain	Stress		Strain	Stress		Strain	Stress		Strain	Stress		Strain	Stress		Strain	Stress
		kPa			kPa			kPa			kPa			kPa			kPa			kPa
	0	0		0	0		0	0		0	0		0	0		0	0		0	0
	0.0007555	0.0707355		0.000749	0.0353678		0.0008885	0.0353678		0.0009015	0.0707355		0.001242	0.106103		0.000853	0.0707355		0.0007495	0.0353678
	0.0015785	0.0707355		0.0016975	0.0353678		0.0017005	0.0353678		0.0019225	0.0353678		0.001422	0.106103		0.001726	0.0353678		0.00163	0.0353678
	0.0022235	0.0707355		0.002466	0.0353678		0.002498	0.0353678		0.002627	0.0707355		0.0025735	0.141471		0.002474	0.0707355		0.0023005	0.0707355
	0.0031015	0.0707355		0.003296	0.0353678		0.0034675	0.0353678		0.0034	0.0353678		0.003499	0.0707355		0.003331	0.0707355		0.003347	0.0707355
	0.0039195	0.106103		0.004234	0.0353678		0.0042115	0.0353678		0.004239	0.0707355		0.0042695	0.0707355		0.004145	0.0707355		0.004151	0.106103
	0.004838	0.0707355		0.005042	0.0353678		0.004961	0.0353678		0.005039	0.0707355		0.0051445	0.141471		0.005029	0.0707355		0.004952	0.0707355
	0.005613	0.141471		0.0057955	0.0353678		0.005834	0.0707355		0.005882	0.0707355		0.0059315	0.141471		0.005852	0.0707355		0.005765	0.0707355
	0.0065365	0.141471		0.0066265	0.0707355		0.006746	0.0353678		0.0068015	0.0707355		0.0067335	0.141471		0.0065975	0.0707355		0.0066575	0.141471
	0.007343	0.141471		0.007567	0.0353678		0.007422	0.0707355		0.0076775	0.141471		0.0075735	0.141471		0.0074335	0.0353678		0.007405	0.0707355
	0.0081075	0.106103		0.008344	0.0353678		0.008378	0.0353678		0.0084315	0.0707355		0.008501	0.141471		0.0083695	0.106103		0.0082915	0.106103
	0.008955	0.141471		0.009165	0		0.009238	0.0707355		0.009393	0.0707355		0.009193	0.141471		0.009162	0.106103		0.0091125	0.0707355
	0.009847	0.282942		0.0100025	0.0353678		0.0099965	0.0353678		0.0101085	0.0707355		0.0102855	0.212207		0.0100625	0.0707355		0.0098825	0.0707355
	0.010621	0.212207		0.010812	0.0353678		0.0109255	0.0707355		0.0108865	0.212207		0.010942	0.141471		0.010874	0.106103		0.010829	0.106103
	0.011476	0.247574		0.011702	0.0353678		0.0117215	0.0707355		0.011855	0.106103		0.0117455	0.141471		0.011726	0.0707355		0.0115195	0.106103
	0.0124125	0.282942		0.012438	0		0.0124775	0.0707355		0.012617	0.0707355		0.0126825	0.141471		0.012557	0.106103		0.012354	0.106103
	0.0130375	0.282942		0.0133	0.0707355		0.013478	0.0707355		0.0134655	0.141471		0.0134515	0.212207		0.0133995	0.0707355		0.0132405	0.106103
	0.0139695	0.247574		0.014238	0.176839		0.014221	0.106103		0.014223	0.106103		0.0142095	0.212207		0.014176	0.106103		0.0140355	0.106103
	0.0148485	0.282942		0.0149735	0.0707355		0.014969	0.0707355		0.0151745	0.141471		0.015193	0.176839		0.0150375	0.0707355		0.0148805	0.0707355
	0.015657	0.31831		0.0159075	0.176839		0.015896	0.0707355		0.0158305	0.141471		0.0159345	0.176839		0.0157635	0.106103		0.015815	0.141471
	0.0164945	0.282942		0.016685	0.106103		0.0167735	0.106103		0.016723	0.212207		0.01673	0.141471		0.016666	0.141471		0.016522	0.141471
	0.0174735	0.31831		0.01742	0.0353678		0.017534	0.0707355		0.0175705	0.212207		0.017667	0.212207		0.017568	0.106103		0.017379	0.141471
	0.0181005	0.282942		0.018225	0.176839		0.0184575	0.106103		0.018432	0.212207		0.018382	0.212207		0.018317	0.106103		0.0183185	0.141471
	0.0190105	0.31831		0.0192195	0.106103		0.0192615	0.141471		0.0191905	0.141471		0.019336	0.176839		0.019236	0.141471		0.0190565	0.141471
	0.019834	0.353678		0.0199515	0.176839		0.020007	0.212207		0.0200265	0.212207		0.0202045	0.212207		0.0200955	0.141471		0.0199045	0.141471
	0.0206295	0.353678		0.020814	0.106103		0.0209045	0.141471		0.020915	0.212207		0.0208625	0.212207		0.020824	0.141471		0.0208385	0.141471
	0.021479	0.353678		0.021609	0.106103		0.021743	0.212207		0.021797	0.212207		0.0217465	0.176839		0.021707	0.141471		0.021525	0.106103
	0.0223225	0.353678		0.0224625	0.106103		0.0224925	0.141471		0.0225445	0.212207		0.022703	0.212207		0.022613	0.176839		0.0223675	0.141471
	0.023046	0.353678		0.0233355	0.0353678		0.023509	0.212207		0.0234395	0.247574		0.023385	0.247574		0.023421	0.106103		0.023334	0.141471
	0.0240315	0.424413		0.0241805	0.106103		0.024153	0.141471		0.0243115	0.247574		0.0242295	0.141471		0.0242205	0.141471		0.024047	0.141471
	0.0248785	0.389045		0.024876	0.176839		0.0251055	0.212207		0.0250745	0.212207		0.0251915	0.212207		0.025051	0.212207		0.0249045	0.212207
	0.025578	0.424413		0.0257565	0.106103		0.0259995	0.141471		0.02586	0.282942		0.0258555	0.212207		0.0258365	0.141471		0.025706	0.282942
	0.026537	0.424413		0.026574	0.176839		0.0267265	0.247574		0.0267285	0.247574		0.0267585	0.212207		0.026678	0.212207		0.0265	0.212207
	0.0274065	0.424413		0.0274355	0.176839		0.0274695	0.212207		0.027546	0.282942		0.027579	0.212207		0.027563	0.141471		0.0274165	0.176839
	0.0280595	0.389045		0.02832	0.212207		0.0284035	0.247574		0.028367	0.212207		0.028315	0.247574		0.028366	0.176839		0.0283205	0.212207
	0.0289735	0.495149		0.029177	0.176839		0.02919	0.212207		0.0292825	0.282942		0.029282	0.176839		0.0291585	0.176839		0.0290665	0.282942
	0.0298145	0.424413		0.029964	0.176839		0.029986	0.282942		0.030004	0.282942		0.030173	0.247574		0.0299665	0.176839		0.0299625	0.212207
	0.030592	0.495149		0.030756	0.106103		0.0308535	0.247574		0.0309245	0.282942		0.030884	0.212207		0.030809	0.176839		0.030877	0.212207
	0.031524	0.424413		0.0316185	0.176839		0.0316465	0.141471		0.031793	0.282942		0.0318495	0.247574		0.0316835	0.212207		0.0315555	0.212207
	0.0323255	0.495149		0.032555	0.176839		0.032508	0.282942		0.0325475	0.282942		0.0326835	0.212207		0.032427	0.282942		0.032488	0.282942
	0.0331225	0.565884		0.0334595	0.212207		0.033417	0.247574		0.0334495	0.282942		0.0334255	0.247574		0.03335	0.212207		0.033355	0.282942
	0.0340365	0.495149		0.0342155	0.176839		0.0341945	0.212207		0.0343465	0.282942		0.034248	0.247574		0.034158	0.282942		0.0340675	0.282942
	0.034752	0.495149		0.0350445	0.247574		0.0350265	0.247574		0.035107	0.31831		0.0352055	0.247574		0.034967	0.282942		0.0349725	0.282942
	0.035576	0.495149		0.035856	0.106103		0.036	0.282942		0.035945	0.353678		0.035852	0.247574		0.0357635	0.282942		0.0358455	0.31831
	0.036544	0.565884		0.036762	0.176839		0.0365865	0.282942		0.036727	0.353678		0.0368065	0.212207		0.0366545	0.282942		0.0365225	0.31831
	0.037309	0.565884		0.037624	0.212207		0.0374965	0.282942		0.037601	0.31831		0.0376915	0.282942		0.037511	0.282942		0.0374805	0.282942
	0.03809	0.565884		0.038435	0.212207		0.038445	0.247574		0.0385025	0.31831		0.038355	0.282942		0.0383335	0.282942		0.038217	0.212207
	0.0390385	0.565884		0.039248	0.247574		0.0391385	0.282942		0.0392235	0.353678		0.03931	0.247574		0.039166	0.282942		0.038985	0.31831
	0.0397065	0.565884		0.040114	0.247574		0.0400385	0.282942		0.040086	0.353678		0.0400885	0.282942		0.0399275	0.282942		0.0399815	0.31831
	0.040594	0.565884		0.040976	0.247574		0.0408885	0.247574		0.040961	0.353678		0.040942	0.31831		0.040847	0.282942		0.040667	0.353678
	0.041541	0.601252		0.041738	0.212207		0.0416365	0.247574		0.041723	0.389045		0.041799	0.282942		0.0417135	0.31831		0.0415605	0.31831
	0.042245	0.565884		0.0426155	0.247574		0.042568	0.31831		0.042631	0.353678		0.0426725	0.282942		0.042506	0.31831		0.0424475	0.282942
	0.043102	0.565884		0.0434845	0.247574		0.043352	0.282942		0.0434775	0.353678		0.043423	0.282942		0.0432875	0.31831		0.0432005	0.31831
	0.043961	0.601252		0.0442865	0.247574		0.044182	0.31831		0.0442495	0.353678		0.044362	0.282942		0.044204	0.282942		0.0440875	0.31831
	0.044711	0.63662		0.0450115	0.247574		0.04506	0.282942		0.045125	0.353678		0.045151	0.424413		0.0449905	0.353678		0.044921	0.282942
	0.0456205	0.63662		0.045909	0.176839		0.0458575	0.282942		0.0459855	0.424413		0.0460105	0.282942		0.0458535	0.353678		0.0457575	0.353678
	0.0465425	0.63662		0.0467025	0.247574		0.046652	0.282942		0.046692	0.424413		0.046832	0.31831		0.0467235	0.353678		0.046528	0.353678
	0.0472585	0.707355		0.0475475	0.247574		0.0475065	0.353678		0.047655	0.424413		0.047624	0.31831		0.0475555	0.353678		0.047554	0.424413
	0.048105	0.671988		0.048373	0.247574		0.0484015	0.31831		0.0483925	0.495149		0.048396	0.282942		0.04843	0.353678		0.04821	0.389045
	0.049007	0.671988		0.049152	0.282942		0.049185	0.31831		0.0492085	0.353678		0.0493385	0.353678		0.049254	0.353678		0.0490075	0.389045
	0.049832	0.671988		0.04999	0.247574		0.050093	0.31831		0.0500585	0.353678		0.050029	0.31831		0.050103	0.31831		0.049893	0.389045
	0.050622	0.671988		0.050852	0.282942		0.050893	0.353678		0.0509225	0.424413		0.05091	0.31831		0.050919	0.353678		0.0506935	0.424413
	0.051607	0.63662		0.0516505	0.282942		0.0516305	0.31831		0.0517125	0.495149		0.0517575	0.31831		0.0517195	0.353678		0.051558	0.389045
	0.052339	0.671988		0.052568	0.282942		0.052676	0.353678		0.0525485	0.495149		0.0525605	0.282942		0.0526525	0.424413		0.052534	0.353678
	0.053182	0.742723		0.0534475	0.247574		0.053481	0.353678		0.0533895	0.424413		0.0533825	0.31831		0.053403	0.389045		0.053321	0.353678
	0.05404	0.742723		0.054178	0.247574		0.054336	0.31831		0.0541515	0.424413		0.0543235	0.31831		0.0542615	0.389045		0.054142	0.424413
	0.054751	0.671988		0.0549885	0.247574		0.055156	0.353678		0.055076	0.495149		0.0550795	0.31831		0.0550865	0.389045		0.0550515	0.424413
	0.0557085	0.707355		0.0559435	0.31831		0.055978	0.353678		0.05598	0.424413		0.0559195	0.353678		0.055968	0.353678		0.0558245	0.459781
	0.056486	0.742723		0.056735	0.247574		0.0567375	0.424413		0.0567775	0.495149		0.056822	0.424413		0.0567395	0.389045		0.0567265	0.424413
	0.0572465	0.742723		0.0574815	0.282942		0.057663	0.353678		0.05765	0.495149		0.0574775	0.31831		0.057581	0.353678		0.05757	0.459781
	0.0581785	0.742723		0.0583625	0.282942		0.058437	0.389045		0.0585125	0.495149		0.058518	0.424413		0.0583955	0.389045		0.0582465	0.459781
	0.0589885	0.742723		0.0591835	0.31831		0.059311	0.424413		0.0593175	0.424413		0.05939	0.353678		0.0593105	0.389045		0.0591625	0.495149
	0.0597075	0.778091		0.0600245	0.31831		0.060182	0.424413		0.060194	0.495149		0.0601265	0.424413		0.0600335	0.424413		0.060121	0.459781
	0.060672	0.778091		0.0608265	0.31831		0.060882	0.389045		0.06097	0.601252		0.0610245	0.424413		0.0609725	0.424413		0.060808	0.459781
	0.0614115	0.813459		0.0616585	0.31831		0.061756	0.424413		0.061717	0.565884		0.0618225	0.424413		0.0617305	0.389045		0.0616855	0.495149
	0.062321	0.742723		0.062564	0.282942		0.062721	0.424413		0.0627445	0.565884		0.0626025	0.424413		0.062553	0.424413		0.06259	0.495149
	0.063123	0.813459		0.063388	0.31831		0.0634175	0.424413		0.0635195	0.565884		0.063569	0.424413		0.063467	0.424413		0.0633005	0.495149
	0.063968	0.848826		0.064309	0.31831		0.064248	0.424413		0.0643775	0.565884		0.064342	0.424413		0.0642055	0.459781		0.064164	0.495149
	0.0647395	0.848826		0.0650185	0.31831		0.065207	0.389045		0.0651865	0.565884		0.0651805	0.424413		0.0650785	0.424413		0.064909	0.495149
	0.065686	0.848826		0.065988	0.353678		0.065894	0.495149		0.066001	0.565884		0.0661305	0.459781		0.0658885	0.424413		0.0657605	0.565884
	0.066383	0.813459		0.066772	0.31831		0.066747	0.389045		0.066768	0.601252		0.066904	0.424413		0.066749	0.459781		0.0667645	0.565884
	0.0673665	0.813459		0.0675315	0.353678		0.0675865	0.495149		0.067606	0.565884		0.0677215	0.424413		0.0676695	0.495149		0.0674985	0.565884
	0.0682505	0.884194		0.068455	0.389045		0.0683825	0.424413		0.0684725	0.63662		0.068546	0.459781		0.068383	0.459781		0.068381	0.565884
	0.06893	0.95493		0.069208	0.353678		0.0692655	0.495149		0.06934	0.63662		0.0694555	0.459781		0.069151	0.459781		0.0693065	0.565884
	0.069832	0.919562		0.070079	0.389045		0.070092	0.495149		0.0702505	0.565884		0.070228	0.459781		0.070119	0.424413		0.070045	0.565884
	0.070725	0.884194		0.070929	0.389045		0.0708185	0.495149		0.0710145	0.671988		0.0711075	0.459781		0.070947	0.495149		0.0707285	0.565884
	0.071528	0.919562		0.0717675	0.389045		0.0717805	0.495149		0.0718085	0.671988		0.071869	0.459781		0.0717565	0.459781		0.0717285	0.63662
	0.072423	0.919562		0.0725905	0.31831		0.072676	0.495149		0.0727855	0.63662		0.0726965	0.459781		0.0725705	0.495149		0.0725115	0.63662
	0.0732315	0.95493		0.073356	0.389045		0.0734445	0.565884		0.0735145	0.707355		0.073532	0.424413		0.0734455	0.459781		0.07328	0.63662
	0.0740035	0.95493		0.074126	0.389045		0.074288	0.495149		0.074408	0.671988		0.074345	0.495149		0.0743025	0.495149		0.0741045	0.63662
	0.0748795	0.919562		0.075009	0.389045		0.07515	0.601252		0.075256	0.742723		0.075107	0.459781		0.0751005	0.495149		0.0748625	0.63662
	0.0757785	1.02567		0.075939	0.389045		0.0760255	0.565884		0.076005	0.707355		0.076079	0.495149		0.075918	0.495149		0.075776	0.63662
	0.076549	0.990297		0.07671	0.459781		0.0769	0.565884		0.0768455	0.707355		0.076822	0.495149		0.0767355	0.495149		0.0766855	0.63662
	0.0773805	0.95493		0.0775395	0.353678		0.077646	0.565884		0.077693	0.742723		0.07766	0.495149		0.077594	0.565884		0.077543	0.671988
	0.078273	0.990297		0.0784965	0.389045		0.078467	0.495149		0.0785405	0.742723		0.078555	0.530516		0.0783155	0.565884		0.078263	0.671988
	0.0790695	0.990297		0.079157	0.459781		0.079341	0.565884		0.079357	0.742723		0.0792735	0.565884		0.079195	0.565884		0.0792335	0.707355
	0.0798535	1.02567		0.0800735	0.389045		0.0800215	0.565884		0.0802355	0.742723		0.080169	0.495149		0.080062	0.565884		0.0799915	0.742723
	0.0807665	1.02567		0.0809435	0.459781		0.080965	0.63662		0.080961	0.742723		0.081099	0.495149		0.080952	0.459781		0.080838	0.742723
	0.081566	0.990297		0.08166	0.389045		0.0818525	0.601252		0.0818495	0.742723		0.081759	0.495149		0.081785	0.565884		0.081645	0.742723
	0.0824235	1.02567		0.0824545	0.389045		0.0826295	0.63662		0.082675	0.778091		0.0826	0.495149		0.082658	0.565884		0.082427	0.742723
	0.0832495	1.0964		0.083367	0.459781		0.083404	0.565884		0.0835205	0.813459		0.083605	0.495149		0.0834665	0.565884		0.0833695	0.742723
	0.0840015	1.06103		0.0841185	0.459781		0.0843705	0.601252		0.084335	0.742723		0.084275	0.495149		0.084247	0.565884		0.084187	0.778091
	0.0849065	1.06103		0.0850305	0.459781		0.0852075	0.63662		0.085123	0.813459		0.0851235	0.565884		0.08512	0.565884		0.084793	0.778091
	0.0858015	1.0964		0.085871	0.459781		0.0859595	0.601252		0.086017	0.848826		0.086098	0.530516		0.085919	0.565884		0.085789	0.778091
	0.0865925	1.0964		0.086687	0.459781		0.08682	0.671988		0.0867955	0.848826		0.086795	0.495149		0.0867255	0.565884		0.086656	0.813459
	0.087421	1.0964		0.087499	0.459781		0.087623	0.63662		0.087776	0.884194		0.0876835	0.601252		0.087638	0.565884		0.0874175	0.813459
	0.08826	1.16714		0.088347	0.530516		0.0883605	0.601252		0.0884815	0.813459		0.0885485	0.565884		0.088342	0.565884		0.0883605	0.848826
	0.089047	1.16714		0.089097	0.459781		0.0893315	0.63662		0.0892695	0.919562		0.08928	0.565884		0.08918	0.565884		0.089217	0.813459
	0.089898	1.16714		0.0900015	0.459781		0.090133	0.601252		0.0901415	0.884194		0.090164	0.565884		0.090104	0.565884		0.0899525	0.813459
	0.0906905	1.16714		0.090889	0.530516		0.0908895	0.707355		0.0909565	0.884194		0.0910455	0.565884		0.0908155	0.671988		0.090903	0.848826
	0.09147	1.2025		0.0916615	0.530516		0.0918615	0.671988		0.0917825	0.95493		0.091816	0.565884		0.0917375	0.63662		0.0917335	0.884194
	0.092363	1.16714		0.0925745	0.530516		0.092553	0.671988		0.0926425	0.990297		0.092707	0.601252		0.0924705	0.565884		0.0924715	0.919562
	0.093204	1.27324		0.0933975	0.530516		0.0933955	0.671988		0.0934545	0.990297		0.0935585	0.565884		0.0933935	0.63662		0.0934085	0.813459
	0.093959	1.16714		0.094266	0.459781		0.0943245	0.707355		0.094246	0.95493		0.094234	0.601252		0.09428	0.671988		0.0941675	0.919562
	0.094928	1.2025		0.0950235	0.565884		0.095061	0.707355		0.0951375	1.02567		0.0952175	0.565884		0.09504	0.63662		0.095004	0.919562
	0.095616	1.23787		0.0958445	0.530516		0.0959175	0.742723		0.09602	1.02567		0.0961065	0.565884		0.0958485	0.671988		0.095821	0.990297
	0.096554	1.27324		0.096721	0.530516		0.09685	0.742723		0.0968615	0.990297		0.0968045	0.601252		0.0967265	0.63662		0.096639	0.95493
	0.097393	1.23787		0.0975545	0.565884		0.0975765	0.707355		0.097605	1.02567		0.097695	0.63662		0.0975235	0.63662		0.0974975	0.95493
	0.0981285	1.27324		0.098388	0.601252		0.098447	0.742723		0.0985355	1.02567		0.098533	0.63662		0.098396	0.707355		0.0983725	0.95493
	0.0989925	1.30861		0.099208	0.530516		0.0993245	0.742723		0.099335	1.02567		0.099292	0.707355		0.0992155	0.742723		0.09912	0.95493
	0.0999295	1.30861		0.100015	0.63662		0.100034	0.778091		0.100196	0.990297		0.100281	0.601252		0.100094	0.707355		0.099999	1.02567
	0.100607	1.34398		0.100906	0.565884		0.100933	0.707355		0.100982	1.02567		0.101073	0.707355		0.100895	0.742723		0.100868	1.02567
	0.101552	1.34398		0.101727	0.565884		0.10179	0.742723		0.101853	1.02567		0.10185	0.63662		0.101762	0.707355		0.101666	1.02567
	0.102359	1.37934		0.102562	0.601252		0.102514	0.742723		0.1027	1.02567		0.102676	0.63662		0.10261	0.707355		0.102437	1.02567
	0.103162	1.41471		0.103416	0.565884		0.103412	0.813459		0.103494	1.02567		0.103487	0.63662		0.103374	0.707355		0.10328	1.06103
	0.104004	1.41471		0.104251	0.601252		0.104252	0.813459		0.104358	1.02567		0.104238	0.707355		0.104246	0.742723		0.104181	1.0964
	0.104861	1.41471		0.105165	0.565884		0.104978	0.813459		0.105164	1.0964		0.105233	0.707355		0.105009	0.742723		0.104939	1.06103
	0.10564	1.41471		0.105914	0.63662		0.105933	0.778091		0.106052	1.06103		0.106054	0.707355		0.105947	0.778091		0.105917	1.0964
	0.106509	1.48545		0.106642	0.63662		0.106826	0.848826		0.106825	1.02567		0.106766	0.778091		0.10683	0.778091		0.106596	1.06103
	0.107435	1.48545		0.107538	0.601252		0.107482	0.884194		0.107642	1.02567		0.107748	0.778091		0.107629	0.813459		0.107392	1.0964
	0.108176	1.48545		0.108324	0.63662		0.108466	0.813459		0.108614	1.16714		0.108532	0.707355		0.108449	0.778091		0.108363	1.0964
	0.109071	1.48545		0.109135	0.671988		0.109323	0.884194		0.109308	1.06103		0.109303	0.778091		0.109254	0.742723		0.109127	1.16714
	0.109955	1.55618		0.110025	0.63662		0.11005	0.813459		0.110207	1.0964		0.110283	0.778091		0.110057	0.813459		0.109977	1.16714
	0.110609	1.48545		0.110894	0.63662		0.111012	0.95493		0.111077	1.0964		0.11102	0.813459		0.110878	0.813459		0.110781	1.0964
	0.111556	1.55618		0.111652	0.671988		0.111773	0.884194		0.111806	1.0964		0.111791	0.707355		0.111792	0.813459		0.111582	1.16714
	0.112476	1.55618		0.112521	0.63662		0.112613	0.884194		0.112701	1.0964		0.112686	0.848826		0.112538	0.778091		0.112554	1.13177
	0.113157	1.48545		0.113295	0.671988		0.113513	0.95493		0.113577	1.16714		0.113475	0.848826		0.113389	0.813459		0.113281	1.16714
	0.114122	1.55618		0.114157	0.671988		0.114364	0.990297		0.11432	1.0964		0.114244	0.813459		0.114264	0.742723		0.114088	1.16714
	0.114908	1.55618		0.115026	0.671988		0.115081	0.95493		0.115155	1.16714		0.11522	0.813459		0.115097	0.813459		0.114907	1.16714
	0.115676	1.55618		0.11579	0.63662		0.115918	0.990297		0.116062	1.23787		0.115945	0.778091		0.115865	0.778091		0.115876	1.23787
	0.116617	1.62692		0.116668	0.707355		0.116805	0.95493		0.116753	1.16714		0.116738	0.813459		0.116777	0.778091		0.11659	1.23787
	0.117354	1.66228		0.117526	0.707355		0.117559	1.02567		0.117673	1.2025		0.117672	0.813459		0.117509	0.848826		0.11747	1.23787
	0.118225	1.66228		0.118264	0.707355		0.118471	0.990297		0.118437	1.16714		0.118457	0.813459		0.118352	0.813459		0.118339	1.27324
	0.119041	1.69765		0.119121	0.707355		0.119247	0.95493		0.11924	1.27324		0.119314	0.778091		0.119294	0.813459		0.119115	1.23787
	0.119927	1.73302		0.12001	0.707355		0.120076	1.02567		0.120194	1.27324		0.120226	0.884194		0.120063	0.848826		0.120002	1.27324
	0.120688	1.69765		0.120822	0.707355		0.121057	1.02567		0.120972	1.2025		0.12101	0.919562		0.120914	0.813459		0.120859	1.30861
	0.121584	1.76839		0.121706	0.707355		0.121731	1.02567		0.121785	1.2025		0.121788	0.848826		0.121709	0.919562		0.12163	1.23787
	0.122376	1.76839		0.122437	0.742723		0.122555	0.990297		0.122665	1.27324		0.122694	0.884194		0.122511	0.884194		0.122477	1.27324
	0.123266	1.69765		0.12336	0.707355		0.123533	1.02567		0.123421	1.30861		0.123473	0.884194		0.12331	0.848826		0.123375	1.30861
	0.124014	1.73302		0.124167	0.778091		0.124244	1.02567		0.124238	1.27324		0.124301	0.884194		0.124211	0.884194		0.124053	1.27324
	0.124837	1.83912		0.125034	0.778091		0.125132	1.06103		0.125168	1.30861		0.125221	0.919562		0.125005	0.95493		0.12501	1.34398
	0.125672	1.73302		0.125898	0.778091		0.126014	1.0964		0.125939	1.30861		0.125944	0.95493		0.125782	0.884194		0.125781	1.37934
	0.126587	1.80376		0.126721	0.848826		0.126731	1.02567		0.126813	1.34398		0.126794	0.919562		0.126696	0.95493		0.126684	1.30861
	0.127376	1.83912		0.127562	0.813459		0.127524	1.06103		0.127647	1.30861		0.127754	0.95493		0.127449	0.919562		0.127439	1.34398
	0.128158	1.83912		0.128347	0.813459		0.128467	1.16714		0.128489	1.37934		0.128508	0.919562		0.128451	1.02567		0.128359	1.37934
	0.129014	1.83912		0.12923	0.778091		0.129206	1.0964		0.129361	1.34398		0.129317	0.919562		0.12915	0.95493		0.129136	1.37934
	0.129805	1.87449		0.130035	0.813459		0.13009	1.06103		0.130179	1.41471		0.130131	0.95493		0.130108	0.95493		0.130018	1.41471
	0.1307	1.87449		0.130824	0.813459		0.130961	1.16714		0.13097	1.41471		0.130983	0.95493		0.13088	1.02567		0.130853	1.37934
	0.13157	1.94523		0.131737	0.848826		0.131696	1.16714		0.131792	1.41471		0.131884	0.95493		0.131768	1.06103		0.131582	1.37934
	0.132325	1.87449		0.13253	0.919562		0.132579	1.16714		0.132691	1.41471		0.132716	0.95493		0.132512	1.02567		0.132517	1.41471
	0.133191	1.90986		0.133425	0.884194		0.133438	1.2025		0.133497	1.41471		0.133449	0.95493		0.133395	1.02567		0.133323	1.45008
	0.133982	1.94523		0.134194	0.848826		0.13421	1.2025		0.134291	1.48545		0.134376	0.990297		0.134202	1.06103		0.13408	1.45008
	0.134835	1.94523		0.135031	0.848826		0.135082	1.16714		0.13518	1.48545		0.135175	1.02567		0.13504	1.02567		0.135066	1.45008
	0.135656	1.98059		0.135934	0.884194		0.1359	1.23787		0.136006	1.48545		0.135865	1.06103		0.135968	1.06103		0.135798	1.45008
	0.13665	2.05133		0.136688	0.919562		0.136712	1.16714		0.13683	1.55618		0.136887	1.06103		0.136746	1.06103		0.136553	1.37934
	0.137344	2.01596		0.137572	0.919562		0.137616	1.23787		0.137653	1.52081		0.137647	1.06103		0.137578	1.0964		0.137537	1.48545
	0.138185	2.01596		0.138389	0.919562		0.138481	1.27324		0.13844	1.52081		0.138481	0.990297		0.138442	1.06103		0.138254	1.45008
	0.139047	2.05133		0.139201	0.919562		0.139206	1.27324		0.139282	1.52081		0.13936	1.06103		0.139263	1.13177		0.139154	1.48545
	0.139859	2.05133		0.140096	0.95493		0.140086	1.30861		0.140107	1.55618		0.140042	1.06103		0.140037	1.13177		0.140019	1.48545
	0.140699	2.0867		0.140896	0.990297		0.140896	1.30861		0.141032	1.55618		0.140919	1.0964		0.140952	1.16714		0.140806	1.55618
	0.141569	2.0867		0.141683	0.919562		0.141717	1.30861		0.141866	1.55618		0.141879	1.02567		0.141741	1.0964		0.141564	1.55618
	0.142317	2.15743		0.142594	0.95493		0.142656	1.30861		0.142549	1.66228		0.142605	1.0964		0.142571	1.0964		0.142594	1.55618
	0.143204	2.15743		0.143367	0.990297		0.143491	1.30861		0.143406	1.62692		0.14341	1.16714		0.143441	1.0964		0.143252	1.55618
	0.144043	2.22817		0.144171	0.919562		0.144227	1.30861		0.144294	1.66228		0.144377	1.16714		0.144221	1.13177		0.144077	1.55618
	0.144824	2.15743		0.144999	0.990297		0.145121	1.34398		0.145128	1.66228		0.145192	1.2025		0.145089	1.16714		0.145049	1.55618
	0.145712	2.22817		0.145814	0.95493		0.145892	1.41471		0.145964	1.69765		0.146011	1.2025		0.145957	1.16714		0.145776	1.62692
	0.146598	2.22817		0.146683	0.990297		0.146759	1.30861		0.146851	1.73302		0.146798	1.16714		0.146735	1.16714		0.146524	1.62692
	0.147381	2.26354		0.147526	0.990297		0.147634	1.37934		0.147672	1.69765		0.147699	1.23787		0.147584	1.23787		0.147457	1.55618
	0.148241	2.22817		0.14835	0.990297		0.148412	1.37934		0.14844	1.69765		0.148446	1.2025		0.148426	1.23787		0.14825	1.62692
	0.149094	2.36964		0.149165	0.990297		0.149286	1.37934		0.149377	1.73302		0.149368	1.2025		0.149201	1.23787		0.149143	1.62692
	0.149833	2.2989		0.149996	0.990297		0.150125	1.37934		0.150155	1.76839		0.150148	1.23787		0.150043	1.16714		0.150014	1.62692
	0.150733	2.36964		0.150872	1.02567		0.150907	1.41471		0.15094	1.73302		0.150942	1.23787		0.15086	1.27324		0.150707	1.62692
	0.151505	2.36964		0.151624	0.990297		0.151693	1.41471		0.151844	1.80376		0.151838	1.23787		0.151673	1.23787		0.151706	1.66228
	0.152297	2.33427		0.152556	1.06103		0.152667	1.48545		0.152642	1.76839		0.152636	1.30861		0.152601	1.34398		0.15257	1.73302
	0.15319	2.36964		0.153326	1.06103		0.15342	1.48545		0.153432	1.83912		0.153409	1.23787		0.153409	1.27324		0.153353	1.73302
	0.153961	2.44038		0.154171	1.06103		0.154204	1.52081		0.154427	1.83912		0.154362	1.30861		0.154173	1.34398		0.154118	1.73302
	0.154819	2.47574		0.155035	1.06103		0.155081	1.48545		0.155114	1.76839		0.155202	1.27324		0.155036	1.34398		0.154994	1.76839
	0.155677	2.51111		0.155824	1.06103		0.155975	1.55618		0.155949	1.83912		0.155996	1.27324		0.155905	1.37934		0.155807	1.76839
	0.156449	2.51111		0.156698	1.2025		0.156723	1.48545		0.156742	1.90986		0.156895	1.30861		0.156608	1.37934		0.156664	1.80376
	0.15732	2.47574		0.15762	1.13177		0.157624	1.52081		0.157578	1.83912		0.157615	1.30861		0.157495	1.37934		0.157565	1.76839
	0.158246	2.51111		0.158312	1.13177		0.158435	1.52081		0.158499	1.83912		0.158579	1.37934		0.158394	1.37934		0.158172	1.76839
	0.158966	2.54648		0.159211	1.13177		0.159216	1.52081		0.159343	1.90986		0.159372	1.37934		0.159181	1.37934		0.15915	1.83912
	0.159849	2.58185		0.160085	1.13177		0.160124	1.55618		0.160083	1.94523		0.160061	1.37934		0.160043	1.37934		0.159993	1.87449
	0.160739	2.65258		0.160882	1.13177		0.160944	1.59155		0.161018	1.90986		0.160955	1.41471		0.160784	1.34398		0.160739	1.80376
	0.16152	2.65258		0.161771	1.16714		0.161717	1.55618		0.161861	1.90986		0.161919	1.41471		0.161649	1.34398		0.16171	1.90986
	0.162317	2.61721		0.162557	1.16714		0.162636	1.66228		0.162617	2.05133		0.16263	1.41471		0.162534	1.37934		0.162488	1.87449
	0.163234	2.68795		0.163363	1.13177		0.16343	1.66228		0.163542	1.98059		0.163516	1.45008		0.163361	1.41471		0.163259	1.87449
	0.163915	2.65258		0.164222	1.16714		0.164269	1.66228		0.164301	2.01596		0.164436	1.45008		0.164155	1.45008		0.164192	1.90986
	0.164792	2.61721		0.165045	1.23787		0.165074	1.66228		0.165199	2.01596		0.165153	1.48545		0.165114	1.48545		0.165009	1.90986
	0.165707	2.72332		0.165863	1.27324		0.165841	1.66228		0.166009	2.05133		0.166004	1.52081		0.16592	1.48545		0.165793	1.90986
	0.166442	2.72332		0.166768	1.2025		0.166741	1.66228		0.166783	2.01596		0.166814	1.48545		0.166779	1.48545		0.166583	1.98059
	0.167316	2.72332		0.167561	1.27324		0.16764	1.69765		0.167599	2.05133		0.167598	1.41471		0.167609	1.48545		0.167391	1.98059
	0.168184	2.79405		0.168286	1.27324		0.168383	1.66228		0.16849	2.15743		0.16857	1.48545		0.168416	1.55618		0.168289	1.90986
	0.168948	2.79405		0.169146	1.27324		0.169223	1.69765		0.169325	2.0867		0.169309	1.48545		0.169249	1.55618		0.169098	1.98059
	0.169865	2.86479		0.170041	1.34398		0.170118	1.69765		0.170176	2.05133		0.170167	1.48545		0.170096	1.55618		0.169871	1.98059
	0.170764	2.90016		0.170788	1.27324		0.170856	1.69765		0.171078	2.1928		0.171048	1.52081		0.170948	1.59155		0.170822	2.01596
	0.171459	2.90016		0.17168	1.34398		0.171763	1.76839		0.171792	2.1928		0.171798	1.48545		0.171701	1.59155		0.171628	1.98059
	0.172432	2.97089		0.172508	1.34398		0.172627	1.76839		0.172619	2.1928		0.172553	1.59155		0.172571	1.62692		0.172459	2.05133
	0.173209	2.90016		0.173318	1.34398		0.17339	1.83912		0.173566	2.15743		0.173479	1.59155		0.173422	1.66228		0.173229	1.98059
	0.173927	2.93552		0.174222	1.37934		0.174268	1.83912		0.174291	2.22817		0.174338	1.59155		0.174204	1.66228		0.174227	2.12207
	0.174882	2.97089		0.175039	1.37934		0.175095	1.83912		0.175166	2.15743		0.175027	1.59155		0.175042	1.73302		0.174929	2.0867
	0.175738	3.077		0.175835	1.37934		0.17589	1.83912		0.175967	2.22817		0.175923	1.62692		0.175828	1.62692		0.175778	2.0867
	0.176426	3.04163		0.176646	1.37934		0.17678	1.83912		0.176822	2.26354		0.176892	1.69765		0.176714	1.73302		0.176597	2.12207
	0.177381	3.14773		0.177498	1.37934		0.177584	1.83912		0.177613	2.2989		0.177603	1.62692		0.177645	1.69765		0.177399	2.12207
	0.178258	3.14773		0.178367	1.45008		0.178358	1.83912		0.178469	2.2989		0.178499	1.62692		0.178428	1.73302		0.178285	2.15743
	0.178974	3.1831		0.179204	1.45008		0.179343	1.94523		0.179341	2.36964		0.17926	1.69765		0.179244	1.76839		0.179176	2.22817
	0.179877	3.1831		0.179999	1.45008		0.180059	1.90986		0.180113	2.36964		0.180095	1.62692		0.180093	1.69765		0.179867	2.22817
	0.18063	3.1831		0.180811	1.45008		0.180896	1.83912		0.180999	2.36964		0.180988	1.62692		0.180848	1.80376		0.180758	2.22817
	0.181405	3.1831		0.181676	1.48545		0.181791	1.90986		0.181782	2.36964		0.181718	1.69765		0.181735	1.73302		0.18166	2.26354
	0.182379	3.2892		0.182486	1.45008		0.182629	1.90986		0.182686	2.40501		0.182642	1.69765		0.1826	1.80376		0.182444	2.22817
	0.183254	3.25383		0.183346	1.45008		0.18341	1.94523		0.183452	2.40501		0.183553	1.76839		0.183373	1.76839		0.183271	2.26354
	0.183982	3.25383		0.184176	1.48545		0.184309	2.01596		0.184256	2.44038		0.18424	1.69765		0.184172	1.83912		0.184119	2.22817
	0.184921	3.32457		0.185012	1.55618		0.185052	1.94523		0.185134	2.47574		0.185121	1.73302		0.184997	1.83912		0.184924	2.2989
	0.18569	3.35994		0.185837	1.52081		0.185894	1.98059		0.18595	2.47574		0.18594	1.73302		0.185868	1.87449		0.18582	2.2989
	0.186417	3.35994		0.186744	1.55618		0.18681	1.98059		0.186747	2.44038		0.186741	1.76839		0.186642	1.90986		0.186718	2.33427
	0.187409	3.46604		0.187449	1.52081		0.187582	2.01596		0.187616	2.47574		0.1876	1.73302		0.187526	1.90986		0.187425	2.36964
	0.188094	3.46604		0.188318	1.52081		0.188379	2.05133		0.188532	2.54648		0.188426	1.76839		0.188309	1.87449		0.188391	2.40501
	0.188986	3.46604		0.189133	1.52081		0.189311	2.05133		0.189222	2.51111		0.189248	1.76839		0.189261	1.90986		0.189137	2.36964
	0.189821	3.53678		0.190024	1.55618		0.190026	2.05133		0.190108	2.54648		0.190154	1.76839		0.189985	1.94523		0.190017	2.44038
	0.190602	3.53678		0.190906	1.59155		0.190841	2.05133		0.190901	2.54648		0.191049	1.80376		0.190813	1.90986		0.190842	2.44038
	0.191477	3.53678		0.19172	1.59155		0.191782	2.0867		0.191786	2.58185		0.191783	1.80376		0.191689	1.98059		0.191684	2.44038
	0.192378	3.60751		0.192483	1.62692		0.192478	2.15743		0.192615	2.58185		0.192725	1.90986		0.192501	1.98059		0.192464	2.47574
	0.193151	3.64288		0.193301	1.66228		0.193387	2.15743		0.193511	2.65258		0.193552	1.83912		0.193298	1.98059		0.193264	2.54648
	0.193948	3.64288		0.194225	1.66228		0.194319	2.22817		0.194262	2.58185		0.194322	1.83912		0.19425	2.0867		0.194185	2.54648
	0.194849	3.71362		0.195054	1.69765		0.19509	2.1928		0.195164	2.72332		0.195089	1.90986		0.195059	1.98059		0.194909	2.58185
	0.195663	3.67825		0.195852	1.73302		0.195891	2.15743		0.195942	2.68795		0.196049	1.94523		0.195868	2.12207		0.195808	2.58185
	0.196456	3.71362		0.196771	1.69765		0.196775	2.26354		0.196836	2.72332		0.196741	1.90986		0.19675	2.12207		0.196585	2.58185
	0.197413	3.85509		0.197452	1.69765		0.197619	2.22817		0.197689	2.79405		0.197668	1.94523		0.19755	2.0867		0.197405	2.58185
	0.198113	3.78435		0.19841	1.80376		0.19837	2.26354		0.198461	2.79405		0.198515	1.98059		0.198384	2.05133		0.198237	2.65258
	0.198991	3.85509		0.199197	1.69765		0.199292	2.2989		0.199335	2.79405		0.1993	1.94523		0.199244	2.12207		0.19913	2.65258
	0.199852	3.92582		0.199955	1.80376		0.199964	2.33427		0.200162	2.86479		0.200196	1.90986		0.199988	2.12207		0.199893	2.65258
	0.200628	3.92582		0.200844	1.80376		0.200834	2.2989		0.200929	2.90016		0.201074	2.05133		0.200837	2.22817		0.200807	2.65258
	0.201489	3.96119		0.201644	1.76839		0.201771	2.36964		0.201831	2.90016		0.201836	2.01596		0.201726	2.22817		0.201602	2.75869
	0.202389	3.99656		0.202408	1.80376		0.202471	2.2989		0.202646	2.86479		0.202679	2.05133		0.202513	2.22817		0.202407	2.68795
	0.203088	4.03193		0.203272	1.80376		0.203425	2.36964		0.203489	2.97089		0.203455	2.01596		0.203475	2.22817		0.20327	2.75869
	0.204031	4.10266		0.204209	1.80376		0.204331	2.36964		0.204312	2.93552		0.204282	1.98059		0.204297	2.2989		0.204075	2.79405
	0.204922	4.13803		0.204953	1.80376		0.205016	2.40501		0.205028	2.97089		0.205162	2.01596		0.205079	2.2989		0.204938	2.79405
	0.205626	4.13803		0.205773	1.83912		0.205871	2.44038		0.205962	2.97089		0.205995	2.01596		0.205946	2.2989		0.205854	2.86479
	0.206543	4.20876		0.206591	1.87449		0.206807	2.47574		0.206889	3.00626		0.206801	2.05133		0.20678	2.33427		0.206572	2.86479
	0.207411	4.2795		0.207456	1.87449		0.207588	2.51111		0.207578	3.077		0.207639	2.05133		0.207514	2.33427		0.207365	2.79405
	0.208164	4.20876		0.208291	1.87449		0.208485	2.54648		0.20845	3.00626		0.208445	2.05133		0.208426	2.36964		0.208269	2.90016
	0.209039	4.31487		0.209157	1.90986		0.209269	2.54648		0.209346	3.077		0.209219	2.0867		0.209241	2.40501		0.209036	2.90016
	0.209923	4.35024		0.209951	1.83912		0.210095	2.58185		0.210176	3.11236		0.210146	2.15743		0.209951	2.36964		0.209969	2.93552
	0.210631	4.3856		0.210828	1.87449		0.210931	2.58185		0.21093	3.077		0.210869	2.0867		0.210854	2.40501		0.210839	2.93552
	0.211503	4.3856		0.211561	1.94523		0.211733	2.58185		0.211835	3.11236		0.211685	2.12207		0.211744	2.44038		0.2116	2.97089
	0.212416	4.52707		0.21242	1.98059		0.212634	2.58185		0.212609	3.14773		0.212613	2.1928		0.212563	2.47574		0.212468	2.97089
	0.213109	4.49171		0.21331	1.94523		0.213473	2.58185		0.213504	3.14773		0.213488	2.15743		0.213421	2.47574		0.213341	3.04163
	0.214001	4.52707		0.214109	1.98059		0.214217	2.65258		0.214301	3.21847		0.214277	2.22817		0.214272	2.51111		0.213988	3.00626
	0.21487	4.56244		0.214909	2.01596		0.214996	2.68795		0.215078	3.21847		0.215166	2.26354		0.214988	2.47574		0.214929	3.00626
	0.215682	4.59781		0.215782	2.01596		0.215963	2.68795		0.21597	3.25383		0.215948	2.22817		0.215817	2.54648		0.21591	3.077
	0.216554	4.59781		0.216659	2.05133		0.216719	2.72332		0.216772	3.2892		0.216773	2.26354		0.216736	2.61721		0.216492	3.04163
	0.217336	4.66854		0.217489	2.05133		0.217522	2.72332		0.217541	3.25383		0.21763	2.26354		0.217483	2.58185		0.21748	3.11236
	0.218167	4.70391		0.21836	2.01596		0.218478	2.79405		0.218439	3.2892		0.218486	2.26354		0.218387	2.61721		0.218343	3.14773
	0.21904	4.77465		0.219197	2.05133		0.219206	2.79405		0.219247	3.32457		0.219272	2.2989		0.219211	2.58185		0.219105	3.1831
	0.219783	4.77465		0.220032	2.12207		0.219999	2.68795		0.220054	3.32457		0.220136	2.2989		0.219959	2.58185		0.219936	3.21847
	0.220611	4.88075		0.220879	2.12207		0.220948	2.79405		0.220976	3.39531		0.220923	2.36964		0.22091	2.65258		0.220751	3.1831
	0.221518	4.88075		0.221737	2.15743		0.221737	2.79405		0.221723	3.46604		0.221812	2.40501		0.221692	2.68795		0.22162	3.25383
	0.222237	4.88075		0.222466	2.12207		0.222559	2.82942		0.222657	3.53678		0.222717	2.36964		0.222576	2.72332		0.222391	3.21847
	0.223119	4.95149		0.22336	2.1928		0.22343	2.86479		0.223415	3.46604		0.223404	2.44038		0.223368	2.68795		0.223325	3.2892
	0.224001	4.98685		0.224215	2.1928		0.224166	2.82942		0.224388	3.53678		0.224289	2.44038		0.224162	2.68795		0.224087	3.25383
	0.224704	5.02222		0.225027	2.22817		0.225031	2.90016		0.225071	3.57214		0.225087	2.44038		0.225005	2.79405		0.22498	3.32457
	0.225568	5.02222		0.225904	2.1928		0.225944	2.93552		0.22598	3.60751		0.225894	2.44038		0.225893	2.79405		0.225812	3.39531
	0.226473	5.19906		0.226728	2.2989		0.226723	2.97089		0.226834	3.60751		0.22681	2.47574		0.226669	2.79405		0.226555	3.35994
	0.227317	5.19906		0.227421	2.26354		0.227529	2.97089		0.22755	3.60751		0.227702	2.54648		0.227573	2.79405		0.227475	3.46604
	0.228153	5.23443		0.228379	2.26354		0.228374	3.00626		0.228492	3.64288		0.228371	2.51111		0.228318	2.86479		0.228284	3.53678
	0.228971	5.30516		0.229199	2.33427		0.229103	3.00626		0.229267	3.71362		0.229311	2.54648		0.229155	2.86479		0.229054	3.53678
	0.229756	5.34053		0.229957	2.33427		0.230006	3.04163		0.230071	3.71362		0.230179	2.58185		0.229995	2.86479		0.229971	3.53678
	0.230628	5.3759		0.230896	2.33427		0.230935	3.11236		0.231038	3.71362		0.230938	2.58185		0.230969	2.93552		0.230717	3.60751
	0.231479	5.44664		0.231678	2.40501		0.231602	3.11236		0.231843	3.78435		0.231782	2.58185		0.231657	3.00626		0.231493	3.60751
	0.232298	5.44664		0.232458	2.36964		0.232571	3.11236		0.232559	3.78435		0.232647	2.65258		0.232551	2.97089		0.232453	3.64288
	0.233114	5.482		0.233338	2.40501		0.233384	3.1831		0.233515	3.85509		0.233337	2.61721		0.233467	2.97089		0.233302	3.64288
	0.234051	5.55274		0.23424	2.44038		0.234179	3.1831		0.234255	3.89045		0.234295	2.65258		0.234158	3.00626		0.234023	3.64288
	0.234792	5.62347		0.234956	2.44038		0.235036	3.1831		0.235105	3.92582		0.235125	2.61721		0.234921	3.04163		0.234889	3.74898
	0.235606	5.62347		0.235872	2.47574		0.235988	3.25383		0.236023	3.92582		0.235883	2.68795		0.235872	3.04163		0.235804	3.71362
	0.236525	5.69421		0.236649	2.44038		0.236654	3.25383		0.236786	3.99656		0.236877	2.72332		0.236729	3.04163		0.236573	3.78435
	0.237212	5.69421		0.237411	2.51111		0.237538	3.32457		0.237606	3.99656		0.237587	2.72332		0.237516	3.077		0.237485	3.85509
	0.238174	5.80031		0.238404	2.51111		0.238424	3.2892		0.238485	3.99656		0.238382	2.72332		0.238439	3.14773		0.238262	3.85509
	0.238979	5.87105		0.239085	2.47574		0.2392	3.2892		0.239304	4.06729		0.239277	2.75869		0.239213	3.14773		0.239076	3.89045
	0.239782	5.94178		0.239977	2.54648		0.240102	3.32457		0.240109	4.06729		0.240113	2.82942		0.240021	3.21847		0.239967	3.85509
	0.24066	5.87105		0.240888	2.58185		0.240915	3.39531		0.240901	4.1734		0.240862	2.79405		0.240925	3.25383		0.240786	3.89045
	0.241554	6.01252		0.241601	2.54648		0.241696	3.35994		0.241831	4.20876		0.241791	2.90016		0.241668	3.25383		0.241635	3.85509
	0.242308	6.01252		0.242476	2.61721		0.242588	3.46604		0.242656	4.20876		0.242608	2.86479		0.242547	3.2892		0.242431	3.99656
	0.24312	6.11862		0.243286	2.58185		0.243389	3.46604		0.24347	4.20876		0.243361	2.86479		0.243423	3.25383		0.243229	4.03193
	0.244008	6.15399		0.244178	2.65258		0.244144	3.50141		0.244278	4.2795		0.244323	2.93552		0.244081	3.32457		0.244072	3.99656
	0.244829	6.22473		0.244973	2.68795		0.245142	3.53678		0.24509	4.2795		0.245042	2.93552		0.245031	3.32457		0.245026	4.06729
	0.245644	6.22473		0.245865	2.68795		0.245878	3.53678		0.245924	4.2795		0.245946	2.93552		0.24595	3.39531		0.245688	4.03193
	0.246557	6.33083		0.246625	2.75869		0.246702	3.57214		0.246756	4.2795		0.246809	3.00626		0.246662	3.39531		0.246604	4.06729
	0.247274	6.40157		0.247455	2.75869		0.247596	3.60751		0.247619	4.3856		0.247627	3.00626		0.247561	3.39531		0.247423	4.13803
	0.248102	6.40157		0.248319	2.82942		0.248454	3.64288		0.248404	4.3856		0.248393	3.00626		0.248338	3.39531		0.248262	4.20876
	0.249013	6.43693		0.249192	2.86479		0.249139	3.64288		0.249175	4.3856		0.249284	3.077		0.249201	3.46604		0.249175	4.1734
	0.249736	6.50767		0.250008	2.86479		0.250116	3.67825		0.25008	4.49171		0.250092	3.077		0.25001	3.46604		0.250021	4.2795
	0.250667	6.54304		0.250826	2.86479		0.250862	3.67825		0.25091	4.52707		0.250957	3.14773		0.250907	3.53678		0.250723	4.2795
	0.251414	6.54304		0.251604	2.86479		0.251641	3.67825		0.25171	4.56244		0.251803	3.11236		0.251679	3.57214		0.251642	4.2795
	0.252244	6.68451		0.25249	2.86479		0.252621	3.81972		0.252557	4.59781		0.25266	3.14773		0.252527	3.57214		0.252536	4.42097
	0.253167	6.75524		0.253342	2.93552		0.253369	3.81972		0.253389	4.59781		0.25345	3.1831		0.253372	3.60751		0.253185	4.3856
	0.254026	6.79061		0.254114	2.93552		0.254165	3.85509		0.254254	4.66854		0.254332	3.1831		0.254149	3.60751		0.254122	4.45634
	0.254733	6.82598		0.254958	2.93552		0.25508	3.92582		0.255057	4.70391		0.255105	3.1831		0.254981	3.64288		0.254873	4.45634
	0.255706	6.93208		0.255862	2.97089		0.255831	3.85509		0.255877	4.66854		0.255929	3.21847		0.255837	3.60751		0.255665	4.45634
	0.256424	6.89671		0.256656	3.00626		0.256721	3.89045		0.256746	4.73928		0.256895	3.32457		0.256646	3.64288		0.256599	4.52707
	0.257279	6.93208		0.257524	3.077		0.257603	3.96119		0.257628	4.81002		0.257574	3.25383		0.257503	3.71362		0.257498	4.59781
	0.258166	7.10892		0.258438	3.11236		0.258298	3.92582		0.258464	4.84538		0.258474	3.32457		0.25836	3.78435		0.258207	4.59781
	0.25893	7.10892		0.259207	3.077		0.259187	3.99656		0.259097	4.81002		0.259337	3.35994		0.259129	3.78435		0.259102	4.66854
	0.259773	7.14429		0.260015	3.077		0.260099	4.03193		0.260161	4.95149		0.260154	3.35994		0.260038	3.89045		0.259941	4.66854
	0.260686	7.3565		0.260916	3.14773		0.260813	4.03193		0.260909	4.88075		0.260927	3.39531		0.260812	3.85509		0.260682	4.70391
	0.261458	7.28576		0.261703	3.14773		0.261726	4.10266		0.261703	4.95149		0.261877	3.39531		0.261692	3.92582		0.261634	4.77465
	0.262263	7.28576		0.262597	3.14773		0.262547	4.13803		0.262636	4.98685		0.262579	3.39531		0.262596	3.92582		0.262402	4.73928
	0.263173	7.42723		0.263407	3.1831		0.26332	4.13803		0.263473	5.05759		0.263422	3.46604		0.263323	3.92582		0.263233	4.81002
	0.263946	7.49797		0.264201	3.25383		0.264194	4.20876		0.264253	5.02222		0.264347	3.46604		0.264198	4.03193		0.264066	4.84538
	0.264732	7.49797		0.265155	3.25383		0.265074	4.24413		0.265126	5.12833		0.265068	3.46604		0.265032	3.99656		0.264902	4.88075
	0.265628	7.53333		0.265895	3.25383		0.265796	4.20876		0.265942	5.16369		0.266038	3.53678		0.265889	4.06729		0.265637	4.88075
	0.266365	7.5687		0.266785	3.2892		0.266711	4.2795		0.26681	5.2698		0.266795	3.53678		0.266657	4.06729		0.266626	4.98685
	0.267242	7.74554		0.267591	3.2892		0.267551	4.2795		0.267612	5.23443		0.267549	3.53678		0.267572	4.10266		0.267377	5.02222
	0.268202	7.85164		0.268451	3.35994		0.268259	4.2795		0.268366	5.2698		0.268393	3.57214		0.268354	4.13803		0.26822	5.02222
	0.268933	7.81628		0.269283	3.35994		0.269238	4.3856		0.269258	5.30516		0.269282	3.60751		0.269237	4.1734		0.26917	5.09296
	0.269803	7.92238		0.270041	3.43067		0.270126	4.49171		0.270153	5.3759		0.270011	3.67825		0.270049	4.20876		0.26992	5.16369
	0.270608	7.92238		0.27095	3.46604		0.270827	4.3856		0.2709	5.3759		0.270901	3.67825		0.270835	4.20876		0.27079	5.16369
	0.271458	8.02848		0.271678	3.46604		0.271649	4.3856		0.271794	5.44664		0.271717	3.74898		0.271655	4.2795		0.271567	5.19906
	0.272356	8.13459		0.272545	3.50141		0.272614	4.52707		0.272682	5.51737		0.272484	3.74898		0.272545	4.31487		0.272393	5.19906
	0.27312	8.16995		0.273418	3.50141		0.273327	4.52707		0.273431	5.55274		0.27346	3.81972		0.273254	4.31487		0.273265	5.2698
	0.2739	8.16995		0.274269	3.57214		0.274265	4.63318		0.274286	5.62347		0.274297	3.78435		0.274176	4.35024		0.274084	5.30516
	0.274749	8.27606		0.27506	3.53678		0.275099	4.59781		0.275158	5.62347		0.275034	3.81972		0.274981	4.3856		0.274895	5.34053
	0.275699	8.4529		0.275902	3.60751		0.275861	4.66854		0.275873	5.62347		0.275965	3.89045		0.275887	4.35024		0.275791	5.3759
	0.276487	8.4529		0.276684	3.60751		0.276708	4.70391		0.276779	5.69421		0.276733	3.92582		0.276836	4.45634		0.27664	5.44664
	0.277309	8.52363		0.277555	3.64288		0.277606	4.73928		0.277543	5.65884		0.277549	3.89045		0.277523	4.45634		0.277431	5.482
	0.278139	8.59437		0.278349	3.67825		0.278368	4.77465		0.278429	5.76495		0.278469	3.99656		0.278451	4.56244		0.27823	5.482
	0.278932	8.62973		0.279222	3.67825		0.279253	4.88075		0.279238	5.69421		0.279251	3.99656		0.279306	4.59781		0.279154	5.62347
	0.279799	8.73584		0.280122	3.74898		0.280058	4.88075		0.280062	5.83568		0.280043	3.99656		0.280162	4.59781		0.279955	5.58811
	0.280622	8.84194		0.280919	3.78435		0.280947	4.95149		0.280823	5.87105		0.281021	4.03193		0.280956	4.59781		0.280889	5.65884
	0.281419	8.84194		0.281705	3.81972		0.28194	4.98685		0.28173	5.97715		0.281794	4.10266		0.281743	4.66854		0.281733	5.69421
	0.28234	8.94804		0.282612	3.81972		0.282708	5.05759		0.282648	6.01252		0.282585	4.13803		0.28263	4.70391		0.282472	5.69421
	0.283157	9.05415		0.283448	3.89045		0.283467	4.98685		0.283308	5.94178		0.283493	4.13803		0.283409	4.70391		0.283328	5.76495
	0.283963	9.05415		0.284221	3.89045		0.284363	5.09296		0.284324	6.08326		0.28428	4.13803		0.284254	4.73928		0.284204	5.87105
	0.284772	9.16025		0.285101	3.96119		0.28518	5.09296		0.285187	6.15399		0.285089	4.20876		0.28509	4.77465		0.284963	5.87105
	0.285616	9.26635		0.285902	3.92582		0.285924	5.16369		0.285984	6.15399		0.286026	4.24413		0.285927	4.77465		0.285861	5.90642
	0.286418	9.26635		0.286687	3.89045		0.286836	5.19906		0.286867	6.22473		0.286694	4.20876		0.28677	4.84538		0.286666	6.01252
	0.287295	9.33709		0.287626	3.99656		0.287664	5.2698		0.287607	6.22473		0.287742	4.20876		0.287581	4.91612		0.287442	5.94178
	0.288172	9.51393		0.288371	4.03193		0.288424	5.16369		0.288444	6.22473		0.288576	4.31487		0.288401	4.95149		0.288305	6.08326
	0.288921	9.5493		0.289186	4.10266		0.289334	5.2698		0.289343	6.33083		0.289346	4.31487		0.289268	5.02222		0.289081	6.08326
	0.289832	9.62003		0.29005	4.06729		0.290081	5.34053		0.290152	6.3662		0.290152	4.35024		0.290107	5.02222		0.290057	6.22473
	0.290601	9.72614		0.29097	4.1734		0.290992	5.34053		0.291029	6.40157		0.291123	4.45634		0.290954	5.09296		0.290828	6.22473
	0.291427	9.7615		0.291771	4.13803		0.291832	5.3759		0.291895	6.54304		0.291838	4.49171		0.291826	5.16369		0.291629	6.26009
	0.292355	9.86761		0.292549	4.1734		0.292555	5.44664		0.292626	6.54304		0.292691	4.49171		0.292681	5.19906		0.292494	6.29546
	0.293028	9.86761		0.293481	4.24413		0.293363	5.41127		0.293529	6.64914		0.293597	4.52707		0.293463	5.19906		0.293308	6.3662
	0.293903	9.97371		0.294294	4.24413		0.294347	5.482		0.294345	6.64914		0.294317	4.52707		0.294333	5.2698		0.29417	6.40157
	0.294815	10.0798		0.29505	4.24413		0.295047	5.482		0.295202	6.75524		0.295287	4.66854		0.295119	5.30516		0.294994	6.40157
	0.295619	10.2213		0.29594	4.35024		0.295928	5.62347		0.29598	6.68451		0.29611	4.70391		0.295905	5.34053		0.295814	6.50767
	0.296563	10.292		0.296729	4.35024		0.29687	5.69421		0.296994	6.82598		0.296821	4.59781		0.296849	5.41127		0.296643	6.54304
	0.297359	10.292		0.297629	4.35024		0.29761	5.65884		0.297685	6.82598		0.297669	4.73928		0.297608	5.3759		0.297558	6.5784
	0.298142	10.3981		0.298407	4.45634		0.298423	5.76495		0.298461	6.82598		0.298576	4.77465		0.298477	5.41127		0.298281	6.61377
	0.298942	10.4335		0.299232	4.49171		0.299322	5.87105		0.299382	6.89671		0.29927	4.77465		0.299296	5.44664		0.299156	6.61377
	0.299891	10.6103		0.300049	4.49171		0.300114	5.87105		0.300158	6.96745		0.300241	4.88075		0.300079	5.482		0.299999	6.68451
	0.300684	10.6811		0.300817	4.52707		0.300883	5.87105		0.301005	7.00282		0.301026	4.88075		0.300911	5.55274		0.300893	6.82598
	0.301528	10.7872		0.301643	4.52707		0.301884	5.97715		0.301826	7.00282		0.301821	4.88075		0.301694	5.55274		0.301622	6.82598
	0.302513	10.9994		0.302492	4.52707		0.302569	5.97715		0.302654	7.10892		0.302731	4.95149		0.30264	5.69421		0.302532	6.89671
	0.303159	10.8225		0.303378	4.59781		0.303453	6.08326		0.303519	7.14429		0.30351	4.95149		0.30334	5.62347		0.303401	6.96745
	0.304009	10.9994		0.304195	4.63318		0.304256	6.08326		0.304402	7.21502		0.30427	5.02222		0.304359	5.76495		0.304115	6.96745
	0.304944	11.1408		0.305092	4.70391		0.305072	6.08326		0.305178	7.28576		0.305212	5.05759		0.305132	5.76495		0.305059	7.14429
	0.305689	11.1762		0.305756	4.70391		0.306007	6.18936		0.306072	7.28576		0.30607	5.09296		0.305947	5.87105		0.305798	7.10892
	0.306539	11.2823		0.306704	4.77465		0.306845	6.22473		0.30681	7.3565		0.306805	5.09296		0.306841	5.90642		0.306685	7.17966
	0.307459	11.4238		0.307523	4.84538		0.30753	6.18936		0.307619	7.42723		0.307695	5.12833		0.307596	5.94178		0.307466	7.17966
	0.308185	11.4238		0.308411	4.84538		0.308432	6.22473		0.308475	7.49797		0.308495	5.19906		0.308384	5.90642		0.308345	7.21502
	0.309059	11.4945		0.30927	4.91612		0.309349	6.33083		0.309312	7.42723		0.309354	5.19906		0.309291	6.04789		0.309088	7.28576
	0.309946	11.6714		0.310055	4.88075		0.310124	6.3662		0.310188	7.53333		0.310158	5.23443		0.310081	6.04789		0.310044	7.42723
	0.310761	11.7421		0.310885	4.91612		0.310984	6.40157		0.311024	7.60407		0.311066	5.34053		0.310974	6.04789		0.310861	7.49797
	0.311557	11.7421		0.311659	4.95149		0.311841	6.4723		0.311888	7.74554		0.3119	5.34053		0.311768	6.15399		0.311744	7.5687
	0.312453	11.9189		0.31257	5.09296		0.312668	6.50767		0.312642	7.71017		0.312747	5.3759		0.312546	6.08326		0.312624	7.5687
	0.313144	11.8836		0.313347	5.09296		0.313476	6.54304		0.313488	7.74554		0.313488	5.44664		0.313378	6.22473		0.313422	7.63944
	0.314038	12.0604		0.31426	5.12833		0.314289	6.64914		0.314399	7.81628		0.314406	5.482		0.31426	6.22473		0.314217	7.63944
	0.314983	12.2372		0.315041	5.19906		0.315049	6.68451		0.31514	7.85164		0.315278	5.58811		0.315098	6.29546		0.31492	7.67481
	0.315698	12.2726		0.31586	5.09296		0.316049	6.82598		0.316032	7.95775		0.316022	5.55274		0.31593	6.3662		0.31584	7.78091
	0.316587	12.3787		0.316752	5.23443		0.316806	6.82598		0.316812	7.92238		0.316812	5.55274		0.31679	6.40157		0.316721	7.88701
	0.317321	12.4495		0.317559	5.30516		0.31754	6.82598		0.317611	8.09922		0.317749	5.69421		0.317557	6.40157		0.317486	7.88701
	0.318152	12.4848		0.318383	5.30516		0.318532	6.89671		0.318505	8.13459		0.318532	5.69421		0.318409	6.50767		0.318294	7.92238
	0.319096	12.7324		0.319196	5.30516		0.319271	6.89671		0.319299	8.16995		0.319307	5.72958		0.319211	6.54304		0.319192	8.02848
	0.319933	12.8385		0.320038	5.34053		0.320066	7.00282		0.320218	8.24069		0.32025	5.80031		0.320088	6.61377		0.319968	7.99311
	0.320672	12.8385		0.320889	5.44664		0.321001	7.10892		0.320997	8.24069		0.321074	5.83568		0.320902	6.61377		0.32076	8.16995
	0.321549	12.98		0.321781	5.482		0.321802	7.14429		0.32178	8.31142		0.321849	5.87105		0.321776	6.68451		0.321572	8.16995
	0.322292	13.0153		0.322649	5.55274		0.322562	7.14429		0.322649	8.38216		0.322753	5.87105		0.322497	6.75524		0.322458	8.24069
	0.323186	13.1568		0.323412	5.55274		0.323509	7.21502		0.323568	8.48826		0.323458	5.90642		0.323384	6.82598		0.323357	8.31142
	0.32407	13.2275		0.324262	5.58811		0.324259	7.25039		0.324336	8.4529		0.324424	6.04789		0.324269	6.89671		0.324176	8.38216
	0.324885	13.369		0.325041	5.65884		0.325038	7.28576		0.325147	8.52363		0.325273	6.04789		0.32513	6.89671		0.324963	8.38216
	0.325703	13.4751		0.325861	5.62347		0.32596	7.42723		0.325975	8.52363		0.325985	6.08326		0.325979	6.96745		0.325821	8.52363
	0.32651	13.5459		0.326701	5.62347		0.326805	7.39186		0.326797	8.48826		0.326821	6.08326		0.326787	7.00282		0.326694	8.559
	0.327329	13.652		0.327535	5.72958		0.327546	7.4626		0.327638	8.59437		0.327717	6.18936		0.327565	7.03819		0.32748	8.59437
	0.328186	13.7934		0.328432	5.80031		0.328487	7.49797		0.328444	8.59437		0.328437	6.18936		0.328518	7.17966		0.328286	8.6651
	0.32899	13.8288		0.329225	5.90642		0.329261	7.5687		0.329315	8.70047		0.329309	6.22473		0.329223	7.17966		0.329106	8.70047
	0.329807	13.8995		0.330024	5.90642		0.330048	7.5687		0.330146	8.77121		0.330289	6.3662		0.330023	7.17966		0.329894	8.70047
	0.33067	14.0056		0.330912	5.94178		0.330964	7.63944		0.331101	8.91268		0.330877	6.29546		0.330923	7.28576		0.33078	8.87731
	0.331597	14.2886		0.33181	6.11862		0.33173	7.71017		0.331891	8.98341		0.33184	6.3662		0.331707	7.28576		0.331665	8.91268
	0.33238	14.3239		0.332578	6.04789		0.332593	7.74554		0.332782	9.08952		0.332703	6.43693		0.332632	7.42723		0.332549	9.01878
	0.333232	14.3947		0.333384	6.08326		0.333452	7.88701		0.333477	8.98341		0.333466	6.50767		0.333401	7.3565		0.333332	9.05415
	0.334082	14.5362		0.334195	6.11862		0.334313	7.88701		0.334339	9.08952		0.334336	6.54304		0.334273	7.49797		0.334145	9.12488
	0.33479	14.5362		0.335015	6.11862		0.335089	7.92238		0.335158	9.16025		0.335215	6.64914		0.335116	7.5687		0.335036	9.23099
	0.335716	14.7484		0.335833	6.18936		0.33602	8.09922		0.336049	9.26635		0.336018	6.64914		0.335971	7.5687		0.335884	9.33709
	0.336629	14.9606		0.336685	6.26009		0.336672	8.09922		0.336817	9.26635		0.336924	6.68451		0.336776	7.63944		0.336633	9.26635
	0.337313	14.9252		0.337495	6.29546		0.337639	8.20532		0.337634	9.33709		0.337647	6.71988		0.337558	7.67481		0.337567	9.47856
	0.338191	15.0667		0.338324	6.26009		0.338473	8.24069		0.338539	9.51393		0.338431	6.75524		0.338415	7.71017		0.338393	9.51393
	0.339079	15.2081		0.33927	6.4723		0.339173	8.24069		0.339291	9.51393		0.339316	6.82598		0.339246	7.85164		0.339193	9.62003
	0.339818	15.2789		0.340017	6.43693		0.34013	8.38216		0.340133	9.5493		0.340189	6.89671		0.340145	7.88701		0.339969	9.62003
	0.340713	15.385		0.340846	6.4723		0.340952	8.31142		0.340987	9.69077		0.340974	6.96745		0.340956	7.88701		0.340843	9.6554
	0.341573	15.4911		0.341742	6.5784		0.341739	8.38216		0.341815	9.69077		0.341848	7.03819		0.341716	7.92238		0.341677	9.72614
	0.342404	15.7033		0.34251	6.5784		0.342604	8.4529		0.342649	9.69077		0.342686	7.10892		0.342531	7.99311		0.342465	9.79687
	0.343176	15.7387		0.34334	6.64914		0.343527	8.59437		0.343504	9.86761		0.343477	7.07355		0.343429	8.16995		0.343291	9.86761
	0.344087	15.9509		0.344236	6.71988		0.344273	8.59437		0.34432	9.86761		0.344388	7.17966		0.344199	8.16995		0.344162	9.93834
	0.34478	15.9509		0.344994	6.75524		0.345116	8.6651		0.345162	9.93834		0.345198	7.21502		0.345065	8.24069		0.345052	10.0444
	0.345743	16.1277		0.345871	6.75524		0.346002	8.84194		0.345963	10.0091		0.345958	7.25039		0.345871	8.24069		0.345798	10.1505
	0.346593	16.2692		0.346681	6.79061		0.346812	8.84194		0.346769	10.0798		0.346938	7.3565		0.346678	8.31142		0.346716	10.1505
	0.347338	16.3399		0.34759	6.89671		0.347702	8.91268		0.347683	10.1505		0.347701	7.3565		0.347554	8.38216		0.347434	10.2213
	0.348188	16.446		0.348421	6.93208		0.348467	8.94804		0.348454	10.2567		0.348514	7.39186		0.348415	8.4529		0.348415	10.3981
	0.349069	16.6936		0.349166	6.96745		0.349209	8.91268		0.349346	10.2567		0.349377	7.49797		0.349258	8.52363		0.349133	10.4335
	0.349803	16.6582		0.349998	7.00282		0.350104	8.98341		0.350141	10.2567		0.350148	7.4626		0.350052	8.62973		0.349965	10.4689
	0.350696	16.8704		0.350872	7.07355		0.350952	9.08952		0.350934	10.3274		0.351028	7.60407		0.350939	8.6651		0.350803	10.5396
	0.351508	17.0119		0.351734	7.14429		0.351734	9.16025		0.351776	10.3981		0.351912	7.71017		0.351643	8.6651		0.351602	10.5396
	0.352341	17.0826		0.352512	7.17966		0.352654	9.26635		0.352635	10.575		0.352682	7.71017		0.352646	8.80657		0.352477	10.6811
	0.353262	17.2948		0.353331	7.21502		0.353415	9.23099		0.353494	10.6103		0.353484	7.78091		0.353424	8.87731		0.353284	10.7518
	0.354017	17.3656		0.354288	7.3565		0.354273	9.37246		0.354271	10.6103		0.354403	7.78091		0.354212	8.87731		0.354111	10.7872
	0.354823	17.4009		0.354985	7.3565		0.355125	9.51393		0.355181	10.7518		0.355192	7.85164		0.355125	8.98341		0.355	10.964
	0.35566	17.507		0.355917	7.4626		0.355942	9.58466		0.355984	10.7518		0.355954	7.92238		0.355975	8.98341		0.355838	11.0347
	0.35655	17.7546		0.356774	7.53333		0.356729	9.58466		0.356852	10.8225		0.356977	8.06385		0.356776	9.12488		0.356544	10.9994
	0.357247	17.6839		0.357518	7.53333		0.357716	9.69077		0.357653	10.7872		0.357639	8.06385		0.357572	9.12488		0.357443	11.0701
	0.358236	18.0376		0.358436	7.67481		0.358413	9.7615		0.358466	10.8933		0.358509	8.13459		0.35842	9.19562		0.358345	11.1762
	0.359038	18.1083		0.359259	7.67481		0.35924	9.79687		0.359356	10.964		0.35928	8.09922		0.359232	9.26635		0.359198	11.3531
	0.359811	18.1437		0.360066	7.71017		0.36018	9.90297		0.360173	10.9994		0.360081	8.13459		0.360071	9.33709		0.359957	11.2823
	0.360725	18.3559		0.360881	7.78091		0.360882	9.90297		0.360964	11.1408		0.361019	8.31142		0.360958	9.47856		0.360808	11.4238
	0.3615	18.462		0.36167	7.81628		0.361714	9.93834		0.36189	11.2116		0.361915	8.38216		0.361734	9.47856		0.361604	11.4592
	0.362343	18.4973		0.362552	7.88701		0.362584	10.0798		0.362684	11.2823		0.362624	8.34679		0.362552	9.47856		0.362509	11.5653
	0.363193	18.7095		0.363372	7.88701		0.363439	10.1505		0.363503	11.4238		0.363519	8.4529		0.363477	9.6554		0.363299	11.5653
	0.363949	18.7095		0.364177	7.95775		0.364231	10.1505		0.364341	11.4238		0.364419	8.52363		0.364285	9.6554		0.364101	11.636
	0.36488	18.9218		0.364916	7.95775		0.365139	10.3628		0.365172	11.4945		0.365139	8.52363		0.365044	9.69077		0.364987	11.8482
	0.365752	19.0986		0.365816	8.06385		0.365871	10.292		0.365986	11.5653		0.365965	8.59437		0.365928	9.83224		0.365787	11.8836
	0.366514	19.134		0.366723	8.20532		0.366759	10.3981		0.366894	11.7421		0.36683	8.6651		0.366708	9.86761		0.366642	11.8836
	0.367349	19.2401		0.367518	8.20532		0.367567	10.4335		0.367677	11.7775		0.367566	8.70047		0.367562	9.97371		0.367503	12.025
	0.368161	19.3108		0.368407	8.27606		0.368411	10.4689		0.368474	11.8128		0.368471	8.73584		0.368314	10.0091		0.368331	12.0958
	0.368996	19.4876		0.369173	8.27606		0.369302	10.575		0.369322	11.8836		0.36929	8.80657		0.36917	10.0798		0.369176	12.2019
	0.369795	19.5937		0.369988	8.41753		0.37009	10.6103		0.370174	11.9543		0.370164	8.91268		0.37006	10.2213		0.36998	12.2019
	0.37075	19.9121		0.370838	8.4529		0.370908	10.7518		0.371047	12.0958		0.371049	8.98341		0.370882	10.1859		0.370813	12.308
	0.37153	19.9474		0.371591	8.48826		0.371773	10.7872		0.371846	12.0958		0.371795	9.05415		0.37166	10.3274		0.371634	12.308
	0.37233	20.0182		0.372557	8.559		0.372621	10.8933		0.372652	12.2372		0.37262	9.01878		0.372612	10.3274		0.372467	12.4495
	0.373241	20.2657		0.373332	8.559		0.373366	10.8225		0.373518	12.2726		0.373505	9.12488		0.373419	10.3628		0.373313	12.5202
	0.374009	20.2657		0.374156	8.59437		0.374258	11.0347		0.374345	12.3787		0.374334	9.26635		0.374224	10.4335		0.374171	12.6263
	0.374887	20.5133		0.375023	8.70047		0.375079	11.0701		0.375121	12.4141		0.375157	9.26635		0.375049	10.5042		0.374991	12.7324
	0.375721	20.6548		0.375845	8.80657		0.375926	11.1408		0.376011	12.4848		0.376024	9.30172		0.375864	10.5396		0.375791	12.697
	0.376513	20.7255		0.37664	8.80657		0.376808	11.1762		0.376772	12.4848		0.376886	9.47856		0.376705	10.575		0.376588	12.7324
	0.377378	20.867		0.377494	8.80657		0.377682	11.2116		0.377622	12.5556		0.377692	9.51393		0.377538	10.6811		0.377524	12.9092
	0.378177	20.9731		0.378307	8.94804		0.378406	11.2116		0.378496	12.6617		0.378567	9.62003		0.378431	10.7518		0.378273	12.9092
	0.379064	21.1499		0.379205	9.01878		0.379316	11.3884		0.37931	12.697		0.379342	9.72614		0.379255	10.7872		0.379187	12.9446
	0.379903	21.3268		0.379986	9.01878		0.380136	11.4592		0.380128	12.8385		0.38021	9.72614		0.380082	10.8579		0.379935	12.98
	0.380714	21.4329		0.380903	9.05415		0.380821	11.4238		0.380935	12.9092		0.380994	9.7615		0.380875	10.964		0.380806	13.1214
	0.381561	21.6451		0.381762	9.19562		0.381812	11.5299		0.381769	12.98		0.381892	9.90297		0.3817	11.0701		0.381634	13.1922
	0.382391	21.7158		0.38249	9.23099		0.382629	11.5653		0.382625	13.1214		0.382635	9.90297		0.382587	11.1762		0.38245	13.2983
	0.383172	21.7865		0.383416	9.30172		0.38342	11.7067		0.38348	13.1568		0.383637	10.0798		0.383451	11.2116		0.383244	13.2275
	0.384034	21.9634		0.384195	9.33709		0.384303	11.7067		0.384258	13.2275		0.384276	10.0091		0.384197	11.3531		0.384103	13.369
	0.384827	22.1049		0.385044	9.51393		0.385045	11.7775		0.385115	13.2275		0.385147	10.1152		0.385057	11.4238		0.384894	13.4044
	0.385692	22.2817		0.385925	9.58466		0.385888	11.8482		0.386025	13.4398		0.386123	10.1859		0.38588	11.4592		0.385781	13.5812
	0.386383	22.2817		0.386719	9.58466		0.386739	11.8836		0.386814	13.4398		0.386797	10.1859		0.386731	11.5299		0.386584	13.652
	0.387368	22.6		0.38753	9.69077		0.3876	11.9543		0.387597	13.4751		0.387687	10.292		0.387611	11.6006		0.387423	13.7227
	0.388172	22.6354		0.388347	9.69077		0.388368	12.025		0.388566	13.5105		0.388539	10.4689		0.388354	11.636		0.388282	13.7934
	0.388995	22.8476		0.389132	9.69077		0.389248	12.0958		0.389249	13.4751		0.389241	10.3628		0.389207	11.7421		0.389096	13.8642
	0.389819	22.989		0.390003	9.83224		0.39006	12.1665		0.390074	13.4751		0.390172	10.5396		0.390101	11.8482		0.38994	14.041
	0.390618	23.0952		0.390881	9.86761		0.390911	12.2372		0.390967	13.652		0.391047	10.6103		0.390885	11.9189		0.390748	13.9703
	0.391456	23.2366		0.391699	10.0091		0.391707	12.308		0.391788	13.5105		0.391705	10.575		0.39168	11.8836		0.391616	14.041
	0.392389	23.5196		0.392565	10.0798		0.392541	12.3787		0.392697	13.6873		0.392702	10.7164		0.392541	12.0958		0.392448	14.1471
	0.39317	23.5549		0.393395	10.1152		0.393471	12.5202		0.393457	13.6873		0.393557	10.8225		0.393358	12.2019		0.393343	14.2532
	0.394019	23.8379		0.394189	10.1152		0.394223	12.5202		0.394288	13.7934		0.394285	10.8225		0.39429	12.2372		0.394112	14.1471
	0.394838	23.8732		0.395016	10.2213		0.395095	12.5556		0.395136	13.9703		0.395091	10.8225		0.395073	12.2372		0.395016	14.3947
	0.395635	23.944		0.395903	10.3274		0.395897	12.697		0.395967	14.0764		0.395915	10.964		0.395886	12.2372		0.395814	14.3593
	0.396433	23.9793		0.396757	10.3981		0.396775	12.8385		0.396855	14.1825		0.396801	11.0347		0.396775	12.4495		0.396585	14.3947
	0.397396	24.3684		0.397535	10.4335		0.397532	12.8385		0.397671	14.1825		0.397619	11.0701		0.397553	12.4495		0.397497	14.6069
	0.398145	24.4038		0.398282	10.4689		0.398346	12.9092		0.398475	14.2532		0.398518	11.2116		0.398371	12.4848		0.39832	14.6423
	0.398975	24.5452		0.399136	10.5042		0.399287	13.0153		0.399292	14.3239		0.399186	11.2116		0.399276	12.6617		0.399177	14.7837
	0.399891	24.7928		0.400038	10.575		0.400077	12.98		0.400108	14.3947		0.400178	11.3531		0.400078	12.6617		0.399975	14.8545
	0.400607	24.7221		0.400837	10.6457		0.400906	12.98		0.401023	14.5362		0.401039	11.4945		0.400888	12.7678		0.400757	14.7837
	0.401483	25.0404		0.401705	10.7518		0.401735	13.0861		0.401782	14.5008		0.40172	11.4238		0.401749	12.8385		0.401665	14.9252
	0.40238	25.2526		0.402568	10.8225		0.402531	13.0507		0.402662	14.6423		0.402721	11.5653		0.402529	12.8385		0.402442	14.9252
	0.403147	25.288		0.403284	10.7872		0.403427	13.2275		0.403533	14.7837		0.403452	11.636		0.403385	12.9092		0.403288	14.7837
	0.403981	25.3233		0.404106	10.8933		0.404308	13.4398		0.404317	14.7837		0.404329	11.7067		0.404168	12.9446		0.404139	14.8545
	0.404925	25.6416		0.405068	11.0347		0.405135	13.3336		0.405141	14.7837		0.405275	11.9543		0.405085	13.1568		0.404931	14.9606
	0.405643	25.6063		0.405854	11.1055		0.405956	13.1568		0.405941	14.7837		0.405922	11.8482		0.405857	13.2275		0.40584	15.0667
	0.406554	25.9599		0.406683	11.1055		0.406836	13.2983		0.406803	14.8898		0.406834	11.9543		0.406657	13.2275		0.406651	15.102
	0.407412	26.1014		0.407509	11.2469		0.407522	13.2629		0.407638	14.9959		0.407726	12.0958		0.407537	13.369		0.407452	15.102
	0.408135	26.1368		0.40828	11.2469		0.408467	13.4751		0.408423	14.9959		0.408541	12.0958		0.408351	13.5105		0.408334	15.2789
	0.408996	26.349		0.409156	11.3531		0.409324	13.4751		0.409303	15.1374		0.409203	12.0958		0.409247	13.6166		0.409118	15.2789
	0.409854	26.4551		0.409972	11.2469		0.410105	13.5459		0.410135	15.2081		0.410197	12.308		0.410047	13.652		0.409937	15.2789
	0.410661	26.5612		0.410741	11.3177		0.410956	13.5459		0.410944	15.2081		0.410997	12.3787		0.410882	13.7227		0.41083	15.4203
	0.411465	26.7027		0.411707	11.4592		0.411747	13.652		0.411801	15.3496		0.411791	12.3787		0.411689	13.7934		0.411627	15.4911
	0.412348	26.9149		0.412585	11.5299		0.412541	13.7227		0.412652	15.4557		0.412762	12.5202		0.412594	13.9703		0.412511	15.6326
	0.413101	26.8441		0.41333	11.5299		0.413465	13.8995		0.413394	15.4557		0.413381	12.4848		0.413438	14.1117		0.413268	15.6326
	0.414017	27.1271		0.414184	11.7067		0.414251	13.8995		0.414268	15.4911		0.414307	12.5909		0.414258	14.1117		0.414073	15.7387
	0.414869	27.2685		0.41501	11.7775		0.415082	13.9703		0.415086	15.6326		0.415181	12.7678		0.415037	14.1471		0.414946	15.8094
	0.415698	27.3747		0.415883	11.8128		0.415907	14.041		0.415986	15.7387		0.415971	12.7324		0.415871	14.2178		0.415774	15.8094
	0.416504	27.3393		0.416671	11.8482		0.416765	14.1825		0.41676	15.7387		0.416865	12.9446		0.416675	14.2532		0.416667	15.9509
	0.417328	27.41		0.417587	11.9897		0.417594	14.2532		0.417642	15.9509		0.417688	12.9446		0.417549	14.43		0.41744	16.0216
	0.418139	27.4808		0.418352	12.0604		0.41845	14.2886		0.418434	15.9509		0.418418	13.0507		0.418373	14.5362		0.41831	16.1631
	0.419013	27.6222		0.419161	12.0604		0.419317	14.3947		0.419262	16.0216		0.419373	13.1214		0.419162	14.5715		0.4191	16.1984
	0.419814	27.6222		0.420127	12.2372		0.419998	14.1471		0.420175	16.1984		0.420145	13.1922		0.420108	14.7837		0.41993	16.2692
	0.420619	27.6222		0.420817	12.1311		0.420974	14.3239		0.420956	16.1984		0.420982	13.2983		0.420835	14.7484		0.420804	16.446
	0.421495	27.8344		0.421744	12.2019		0.421772	14.3947		0.421841	16.3753		0.421766	13.369		0.421821	14.8191		0.421593	16.446
	0.42237	28.0113		0.422561	12.2372		0.422551	14.3947		0.422584	16.3399		0.422714	13.5105		0.422608	14.9252		0.422449	16.5875
	0.423173	28.0113		0.423345	12.3787		0.423407	14.4654		0.423434	16.3399		0.423495	13.5812		0.423403	14.9959		0.423279	16.6228
	0.423978	27.9405		0.424138	12.4495		0.424149	14.5008		0.424277	16.4814		0.424293	13.5812		0.424274	15.0313		0.424084	16.6936
	0.424808	28.1527		0.424949	12.4848		0.425029	14.6423		0.425173	16.6228		0.425139	13.7227		0.425026	14.9959		0.424965	16.7997
	0.425654	28.2235		0.425907	12.697		0.42595	14.7837		0.425974	16.6582		0.425936	13.7581		0.425851	15.1374		0.425768	16.8351
	0.42655	28.3296		0.426678	12.6617		0.42672	14.7837		0.426777	16.7997		0.426772	13.8642		0.426678	15.2081		0.42659	17.0119
	0.427322	28.3649		0.427536	12.7678		0.427515	14.7837		0.427694	17.0119		0.427675	14.0056		0.427574	15.3496		0.427466	17.118
	0.428136	28.3649		0.428334	12.8739		0.428378	14.9959		0.428492	17.0119		0.428421	13.8995		0.428264	15.2789		0.428331	17.0826
	0.429047	28.6125		0.429168	12.9446		0.429219	15.0667		0.429329	17.0826		0.429286	14.0764		0.429197	15.4557		0.429045	17.0119
	0.429866	28.6833		0.430086	13.1214		0.430061	15.102		0.430223	17.1887		0.430112	14.1825		0.42999	15.4911		0.430037	17.1887
	0.430642	28.5064		0.430838	12.98		0.430957	15.3142		0.430959	17.118		0.4309	14.1825		0.430844	15.4911		0.430854	17.1887
	0.43158	28.8247		0.431764	12.98		0.431692	15.3142		0.431835	17.2241		0.431822	14.3947		0.431754	15.7387		0.431613	17.1534
	0.432314	28.8601		0.432565	12.9446		0.432553	15.385		0.432625	16.8704		0.432573	14.3947		0.432524	15.774		0.432475	17.2595
	0.433165	28.8601		0.433349	13.0153		0.433408	15.4557		0.43352	17.0826		0.433434	14.43		0.433325	15.8094		0.433339	17.2595
	0.43399	28.9308		0.434265	13.1214		0.434223	15.5972		0.434368	17.1887		0.434282	14.6069		0.434241	16.0216		0.434181	17.1887
	0.434825	29.0369		0.435009	13.1568		0.435139	15.6679		0.435119	17.1887		0.435125	14.7484		0.435013	16.0923		0.434916	16.8704
	0.435611	29.1077		0.435776	13.1922		0.435937	15.8094		0.436003	17.4363		0.435955	14.8545		0.435859	16.0923		0.435785	16.9058
	0.436571	29.2491		0.436623	13.1922		0.436629	15.7033		0.436813	17.3656		0.436846	14.9959		0.436703	16.2338		0.436595	16.8704
	0.437322	29.1784		0.437426	13.2629		0.437638	15.9509		0.437606	17.4363		0.437615	14.9959		0.437543	16.3753		0.43749	16.8704
	0.43816	29.1077		0.438297	13.4044		0.438468	15.9509		0.438476	17.5778		0.438469	15.102		0.438392	16.5167		0.438245	16.8351
	0.439045	29.2491		0.439174	13.4751		0.439202	15.8094		0.439279	17.6839		0.439254	15.1374		0.439271	16.6582		0.439138	16.7997
	0.439825	29.1784		0.43998	13.5459		0.440091	16.0216		0.44018	17.79		0.44019	15.2789		0.44008	16.5521		0.439943	16.8704
	0.440661	29.2491		0.440852	13.652		0.440988	16.1631		0.44097	17.79		0.440938	15.3142		0.440855	16.6228		0.440755	16.8704
	0.441555	29.1784		0.441691	13.6873		0.441703	16.0923		0.441796	17.8607		0.441854	15.5264		0.441772	16.7997		0.441648	17.0119
	0.442376	29.1784		0.44246	13.6873		0.442603	16.3399		0.442626	17.9668		0.442598	15.2789		0.442583	16.8351		0.442393	17.0119
	0.443165	28.9662		0.44333	13.8288		0.44348	16.4106		0.443443	18.0376		0.443495	15.5264		0.443387	16.8704		0.443336	17.118
	0.444092	29.1784		0.444206	13.9703		0.444216	16.446		0.44424	18.0022		0.44441	15.6326		0.44427	16.9412		0.444111	17.0119
	0.444798	28.9308		0.445007	14.0056		0.445096	16.5167		0.445084	18.0022		0.445081	15.6326		0.445037	17.0119		0.444902	17.0826
	0.445682	28.8601		0.445828	14.0056		0.445936	16.6582		0.44603	18.2851		0.44602	15.8801		0.445847	17.0826		0.445798	17.2241
	0.446541	28.8601		0.446674	14.0056		0.446691	16.6936		0.446827	18.2498		0.44682	15.8801		0.446684	17.1534		0.446589	17.2241
	0.447291	28.5772		0.447404	14.0056		0.447626	16.7643		0.447601	18.2144		0.447598	15.8801		0.447594	17.3656		0.447468	17.2241
	0.448188	28.5772		0.448294	14.0056		0.448445	16.8351		0.448493	18.3205		0.448446	15.9509		0.448387	17.3656		0.448276	17.2595
	0.449002	28.5064		0.449224	14.1825		0.449213	16.7643		0.449309	18.3912		0.449356	16.0923		0.449215	17.5424		0.449076	17.2241
	0.449787	28.4003		0.449986	14.1471		0.45008	16.8704		0.450083	18.3205		0.4502	16.2338		0.450103	17.6485		0.449971	17.4363
	0.450643	28.3649		0.450839	14.2178		0.450968	17.0473		0.450902	18.462		0.451048	16.2338		0.450874	17.6839		0.450634	17.3302
	0.451564	28.6833		0.45169	14.3593		0.4516	16.8704		0.451833	18.3205		0.451766	16.1631		0.451744	17.8961		0.451632	17.507
	0.452321	28.6125		0.452464	14.3593		0.452609	17.1534		0.452626	18.3559		0.452576	16.2338		0.452551	17.9315		0.452434	17.3656
	0.45313	28.5772		0.453327	14.5008		0.453413	17.2241		0.453466	18.462		0.453423	16.3045		0.453373	17.9315		0.453226	17.4363
	0.453992	28.754		0.454171	14.6069		0.454178	17.2241		0.454325	18.5681		0.454331	16.3753		0.45424	18.0376		0.454138	17.507
	0.45478	28.754		0.455034	14.6776		0.455077	17.2948		0.455143	18.6388		0.45504	16.3753		0.455034	18.0376		0.45495	17.4363
	0.455686	28.8955		0.455943	14.8191		0.455883	17.3656		0.455977	18.6742		0.455937	16.3753		0.455839	18.1083		0.455858	17.5424
	0.456506	28.8955		0.456654	14.8191		0.456724	17.4363		0.456767	18.6388		0.456816	16.5521		0.456725	18.3205		0.456585	17.3656
	0.457272	28.754		0.457575	14.9252		0.457628	17.5778		0.457691	18.7803		0.457598	16.5875		0.457521	18.3912		0.457476	17.4717
	0.458179	28.2588		0.45832	14.9606		0.458355	17.5778		0.458491	18.851		0.458462	16.6936		0.458369	18.4266		0.458319	17.507
	0.458997	28.1527		0.459145	15.0313		0.459168	17.6131		0.459313	18.851		0.459289	16.9058		0.459207	18.4973		0.459093	17.5778
	0.459854	28.0113		0.459987	15.1728		0.460051	17.7546		0.460131	18.9218		0.460115	16.9412		0.460012	18.3912		0.459983	17.5778
	0.460672	27.9405		0.460808	15.0313		0.460949	17.8254		0.460967	18.8864		0.460966	17.0473		0.460801	18.179		0.460829	17.507
	0.461448	27.693		0.461715	15.0313		0.461685	17.6839		0.461814	18.8157		0.461783	17.1534		0.461688	18.3912		0.46159	17.4717
	0.462246	27.5161		0.462427	14.8191		0.462625	17.8607		0.462639	18.8864		0.462553	17.0826		0.462529	18.2144		0.462487	17.5778
	0.463209	27.7991		0.463357	14.8898		0.463386	17.8607		0.463449	18.851		0.463451	17.2595		0.463359	18.3205		0.463252	17.4717
	0.464035	27.7637		0.464235	15.0313		0.464191	17.8961		0.464278	18.7449		0.464339	17.4009		0.464176	18.2498		0.46419	17.6839
	0.464838	27.6222		0.465053	15.1728		0.465145	18.2144		0.465137	18.9218		0.465137	17.4363		0.46502	18.0376		0.464927	17.5424
	0.465705	27.7991		0.465836	15.102		0.465895	18.1083		0.465929	18.9218		0.465963	17.4717		0.465843	18.1083		0.465822	17.3656
	0.466494	27.6222		0.466625	15.2789		0.466757	18.2498		0.466805	18.9925		0.466869	17.2948		0.466726	18.179		0.466708	17.2241
	0.467336	27.5515		0.467467	15.3496		0.467662	18.462		0.467623	18.9218		0.467497	17.1534		0.467499	18.179		0.467468	17.0119
	0.468218	27.6222		0.468328	15.4203		0.468349	18.3559		0.468425	18.9218		0.468506	17.4009		0.468418	18.3205		0.468396	16.8351
	0.469021	27.4808		0.46918	15.5618		0.469237	18.5681		0.469299	19.0632		0.469304	17.4363		0.469242	18.3559		0.469077	16.5521
	0.469861	27.3393		0.469995	15.6326		0.470057	18.6388		0.470122	19.1693		0.470116	17.0826		0.470002	18.3205		0.469969	16.6228
	0.470712	27.41		0.470803	15.7033		0.470923	18.4266		0.47093	19.1693		0.471091	17.1534		0.470894	18.5327		0.470796	16.6582
	0.471517	27.3039		0.471623	15.774		0.471718	18.3559		0.471777	19.2401		0.471882	17.1534		0.471694	18.4973		0.471598	16.6582
	0.472351	27.2332		0.472451	15.8094		0.472579	18.6034		0.472596	19.2401		0.472663	17.0473		0.472517	18.4973		0.472468	16.7643
	0.473235	27.41		0.473284	15.9155		0.473372	18.5681		0.473496	19.3815		0.47356	17.2948		0.473379	18.6388		0.473266	16.6936
	0.473954	27.021		0.474227	16.0923		0.474299	18.7449		0.474316	19.4169		0.474286	17.2241		0.474211	18.6388		0.474142	16.7643
	0.474836	27.0917		0.474953	16.0923		0.475106	18.8157		0.475092	19.4169		0.475174	17.3656		0.475094	18.7803		0.474919	16.6936
	0.475641	27.021		0.475879	16.2338		0.475856	18.7095		0.47587	19.3815		0.475962	17.3302		0.47585	18.6388		0.475832	16.8351
	0.476454	26.7734		0.476655	16.2338		0.476681	18.851		0.476787	19.5937		0.476758	17.3656		0.476754	18.8157		0.476567	16.7643
	0.477325	26.738		0.477496	16.1631		0.477558	18.9925		0.477619	19.6645		0.477629	17.507		0.477537	18.7095		0.477405	16.7997
	0.478225	26.4905		0.478335	16.3045		0.478402	18.9925		0.47843	19.6645		0.478464	17.4717		0.478365	18.7449		0.478252	16.8351
	0.479013	25.5709		0.479183	16.446		0.479287	19.134		0.479303	19.7352		0.479334	17.6485		0.479199	18.851		0.479146	17.0119
	0.479889	25.3233		0.48008	16.5875		0.480117	19.0279		0.480147	19.7706		0.480023	17.5778		0.480022	18.9218		0.479899	16.9058
	0.48068	25.0404		0.480817	16.5521		0.480845	18.9218		0.480926	19.7352		0.481046	17.8607		0.480921	19.0632		0.480843	17.118
	0.481468	24.9343		0.481627	16.6228		0.481753	19.134		0.48182	19.9121		0.481738	17.8254		0.481725	18.9925		0.481552	17.0119
	0.482372	24.8989		0.482513	16.6582		0.482567	19.2401		0.482609	19.8059		0.482591	17.9668		0.482506	18.9925		0.48243	17.1887
	0.483183	24.8282		0.483357	16.729		0.48338	19.2401		0.483455	19.8767		0.483491	18.0729		0.483424	19.134		0.483313	17.3302
	0.483965	24.5806		0.484169	16.6582		0.484115	19.1693		0.484276	19.8059		0.484285	18.1437		0.484215	19.0279		0.484065	17.3302
	0.484843	24.616		0.485022	16.729		0.485116	19.4169		0.485102	19.7706		0.48515	18.3205		0.484988	18.9571		0.485042	17.507
	0.485676	24.6513		0.485826	16.729		0.485819	19.3462		0.485959	19.9121		0.485959	18.3205		0.485828	18.9571		0.485734	17.3302
	0.486449	24.4038		0.486638	16.729		0.486702	19.523		0.486745	19.7352		0.48677	18.3559		0.486734	19.0279		0.486627	17.4717
	0.487304	24.5806					0.487622	19.7352		0.487579	19.7706		0.487548	18.3559		0.48759	19.134		0.487428	17.507
	0.488092	24.5806					0.488396	19.6645		0.488437	19.9121		0.488423	18.4973		0.488364	19.0632		0.488271	17.507
	0.488959	24.6513					0.489191	19.6291		0.48925	19.8767		0.489236	18.4973		0.489184	18.9925		0.489091	17.5778
	0.4898	24.8282					0.490082	19.7706		0.49005	19.7706		0.490111	18.6034		0.490103	19.1693		0.489904	17.6839
	0.490704	24.9696					0.490854	19.7706		0.49099	19.9828		0.490921	18.7095		0.490828	19.0279		0.490799	17.7546
	0.49147	24.8989					0.491733	19.9474		0.491833	19.9828		0.491719	18.7803		0.491666	19.0632		0.491691	17.8254
	0.49227	24.6867					0.492537	19.9121		0.492654	19.9828		0.492601	18.9218		0.492596	19.2401		0.492489	17.8254
	0.493183	24.7574					0.49336	19.8767		0.493492	19.9474		0.493516	18.9571		0.493325	19.0632		0.493329	17.8607
	0.493941	24.7221					0.494252	19.9828		0.494281	19.9474		0.494199	18.9218		0.494224	19.2401		0.494085	17.6839
	0.494868	24.8282					0.495073	20.0535		0.495094	19.9474		0.495176	19.1693		0.494983	19.134		0.494977	17.7546
	0.49565	24.7574					0.495843	19.9474		0.496024	20.0889		0.495974	19.1693		0.495821	19.1693		0.49586	17.8254
	0.496448	24.8282					0.496695	19.9828		0.496821	20.0535		0.496736	19.134		0.496689	19.0632		0.496584	17.6839
	0.497336	24.9696					0.497529	19.9828		0.497624	20.0535		0.497654	19.2754		0.497497	19.0632		0.497492	17.79
	0.498136	25.0757					0.498375	19.9121		0.498557	20.0182		0.498468	19.2754		0.498379	19.1693		0.498262	17.7546
	0.499	25.0757					0.499238	19.9474		0.499311	19.7352		0.499288	19.3462		0.499187	19.1693		0.499125	17.79
	0.499838	25.2526					0.500012	19.9121		0.500117	19.7352		0.500142	19.3815		0.49998	19.1693		0.499943	17.8607
	0.500605	25.0404					0.500838	19.8767		0.501006	19.8767		0.50095	19.4523		0.500834	19.2401		0.500733	17.8254
	0.501514	25.288					0.501749	19.9828		0.501822	19.7706		0.50176	19.4523		0.501755	19.3815		0.50162	17.8961
	0.502306	25.1818					0.502598	20.1243		0.502628	19.8767		0.502621	19.5584		0.502524	19.3462		0.502409	17.8607
	0.503131	25.1818					0.503339	19.9828		0.503452	19.9121		0.503416	19.5937		0.503389	19.4523		0.503225	17.8254
	0.503977	25.2526					0.504277	20.1243		0.504343	19.9474		0.504296	19.7352		0.504219	19.4876		0.504148	17.9668
							0.505032	20.0889		0.505105	19.8767		0.505141	19.8059		0.504973	19.4169		0.504903	17.8961
							0.505896	20.0535		0.50603	20.0535		0.505937	19.7706		0.505882	19.6291		0.505794	17.9668
							0.506795	20.1243		0.506745	19.9474		0.50677	19.8059		0.506721	19.6291		0.506588	17.9668
							0.507533	20.1243		0.507576	20.0182		0.507665	19.9474		0.507556	19.6291		0.507383	18.0022
							0.508398	20.1596		0.508499	20.0182		0.508513	20.1243		0.508379	19.5937		0.508312	18.179
							0.509252	20.2657		0.509183	19.6645		0.509261	19.8767		0.509134	19.5584		0.509063	18.0729
							0.51001	20.0889		0.510071	19.6998		0.510198	19.9828		0.509991	19.6645		0.50992	18.1083
							0.510895	20.1596		0.510954	19.7352		0.510933	19.8767		0.510886	19.6998		0.51074	18.179
							0.51172	20.2657		0.511755	19.6645		0.511815	19.9474		0.511667	19.7352		0.511595	18.179
							0.512537	20.1243		0.512579	19.5937		0.512611	20.0889		0.512529	19.8413		0.512409	18.2498
							0.513376	20.0889		0.513455	19.5937		0.513411	20.1243		0.513404	20.0535		0.513223	18.2144
							0.514258	20.3011		0.514256	19.4169		0.514299	20.2657		0.514196	20.0535		0.514097	18.2144
							0.51506	20.1596		0.515113	19.3815		0.515159	20.3011		0.515117	20.195		0.514935	18.3205
							0.515892	20.2657		0.51593	19.2401		0.515903	20.1243		0.515853	20.0182		0.515815	18.3912
							0.516674	20.0535		0.516809	19.134		0.516731	20.1243		0.516757	20.1596		0.51659	18.3205
							0.517531	19.7352		0.517573	18.9571		0.51762	20.195		0.517538	20.1243		0.517495	18.0376
							0.518419	19.7352		0.518408	18.9218		0.518423	20.1596		0.518412	20.1596		0.518335	17.7193
							0.519243	19.7352		0.519272	18.8864		0.519272	20.1596		0.519188	20.1243		0.519177	16.446
							0.520023	19.6645		0.520136	18.9218		0.520191	20.2657		0.519929	20.0889		0.519944	15.6679
							0.520868	19.6998		0.520954	18.7095		0.520899	20.1243		0.5208	20.1243		0.52081	15.4557
							0.521702	19.8059		0.521728	18.4973		0.521754	20.2657		0.521658	20.2304		0.52159	15.2789
							0.522516	19.6998		0.522572	18.3912		0.522663	20.2657		0.522558	20.3718		0.522437	15.1728
							0.523381	19.8767		0.523441	18.462		0.523419	20.195		0.523366	20.3365		0.52324	15.0667
							0.524203	19.9121		0.524308	18.3559		0.524242	20.2657		0.524144	20.3365		0.524153	15.0667
							0.525083	19.9121		0.525203	18.2498		0.52516	20.2657		0.525052	20.3718		0.524909	14.9252
							0.525852	19.6998		0.525958	18.0376		0.525887	20.0889		0.525856	20.3718		0.525814	15.0667
							0.526698	19.7352		0.526816	18.0022		0.526832	20.2304		0.526679	20.4072		0.526597	15.0667
							0.527472	19.6645		0.52768	18.0376		0.527651	20.2657		0.527471	20.3365		0.527413	14.9959
							0.52842	19.9121		0.528438	17.8254		0.528407	20.2304		0.528322	20.4072		0.528269	15.0667
							0.529169	19.7352		0.529303	17.9668		0.529335	20.3718		0.529147	20.4072		0.529113	15.102
							0.530021	19.8767		0.53015	17.8961		0.530193	20.3718		0.530016	20.3718		0.529987	15.1374
							0.530945	20.0535		0.530984	17.6839		0.530919	19.9828		0.530879	20.4779		0.530767	15.102
							0.53172	19.9828		0.531782	17.6131		0.531758	19.9474		0.531668	20.3718		0.531674	15.2081
							0.532504	19.7706		0.532567	17.3656		0.532691	19.9474		0.532527	20.4779		0.532412	15.1374
							0.533409	19.8059		0.533453	17.4363		0.533452	19.9121		0.533381	20.584		0.533235	15.1374
							0.534256	19.7352		0.534283	17.4363		0.534343	19.9828		0.534198	20.4779		0.534095	15.1374
							0.535064	19.4876		0.535153	17.4009		0.535207	19.9828		0.535059	20.584		0.534915	15.102
							0.535981	19.4169		0.53596	17.2595		0.535945	19.8767		0.535896	20.4779		0.535739	15.0667
							0.536684	18.9925		0.536785	17.2595		0.536833	19.9474		0.536681	20.4072		0.536588	15.0667
							0.53757	18.9218					0.537635	19.9121		0.537553	20.4779		0.5374	14.9606
							0.538373	18.8864					0.538416	19.8413		0.538393	20.5133		0.538233	14.8545
							0.539196	18.8157					0.539367	20.0182		0.539217	20.4779		0.539099	14.9959
							0.540042	18.7095					0.540133	19.8767		0.540083	20.5133		0.539894	14.9252
							0.540964	18.7803					0.540997	19.8767		0.540891	20.4072		0.540825	14.5008
							0.541744	18.6388					0.54179	19.8059		0.541707	20.4072		0.541515	14.2532
							0.542458	18.4266					0.542583	19.6291		0.542503	20.3718		0.542628	13.5105
							0.543454	18.7095					0.543445	19.5937		0.543404	20.4779		0.543266	12.697
							0.544149	18.3559					0.544265	19.4876		0.544175	20.4072
							0.545039	18.462					0.545067	19.3108		0.545051	20.4426
							0.545884	18.3559					0.545846	19.2047		0.545845	20.3718
							0.546697	18.2498					0.546793	19.3108		0.546665	20.2304
							0.547517	18.1083					0.54755	19.0632		0.547563	20.4072
							0.548378	18.2498					0.548496	19.0986		0.548355	20.195
							0.549131	18.0376					0.549334	18.9925		0.549215	20.195
							0.550096	18.1083					0.549998	18.7803		0.550065	20.2304
							0.550859	18.0022					0.550961	18.9218		0.550819	19.9828
							0.55166	17.9668					0.55182	18.6034		0.551669	19.8767
							0.552571	18.1437					0.552581	18.3205		0.552615	19.8767
													0.553472	18.3205		0.553323	19.5937
													0.554295	18.2498		0.554194	19.523
													0.555159	18.3205		0.555097	19.4876
													0.555963	18.179		0.55587	19.4169
																0.556684	19.3462
																0.557568	19.4523
																0.558354	19.2401
																0.559264	19.3108
																0.560055	19.2401
																0.560819	19.134
																0.561652	19.134
																0.562528	19.2047
																0.563322	19.0632
																0.564192	19.1693
																0.565072	19.3108
																0.565904	19.0632

## Sheet: 1.5-15mM
	S1			S2			S3			S4			S5			S6			S7			S8
	Strain	Stress		Strain	Stress		Strain	Stress		Strain	Stress		Strain	Stress		Strain	Stress		Strain	Stress		Strain	Stress
		kPa			kPa			kPa			kPa			kPa			kPa			kPa			kPa
	0	0		0	0		0	0		0	0		0	0		0	0		0	0		0	0
	0.0008785	0.0353678		0.000846	0.0707355		0.000923	0.0707355		0.000673	0.106103		0.0002735	0		0.000271	0.0353678		0.000579	0.0353678		0.0008575	0.0353678
	0.001844	0.0707355		0.001821	0.0707355		0.001664	0.0707355		0.0016335	0.141471		0.001429	0.106103		0.0012725	0.106103		0.0020835	0.106103		0.0017775	0.106103
	0.002591	0.0353678		0.0025435	0.0707355		0.0026	0.0707355		0.0024335	0.141471		0.002253	0.106103		0.002076	0.0353678		0.0023855	0.0353678		0.0025675	0.0353678
	0.0033735	0.0353678		0.003382	0.212207		0.003391	0.0707355		0.003452	0.106103		0.003012	0.106103		0.0028435	0.0353678		0.0033245	0.0353678		0.003346	0.0353678
	0.004222	0.0707355		0.0043325	0.176839		0.004214	0.0707355		0.004317	0.141471		0.0039055	0.106103		0.0036965	0.106103		0.0040895	0.0353678		0.0042585	0.0707355
	0.00507	0.106103		0.0050195	0.0707355		0.005034	0.0707355		0.005041	0.106103		0.0047425	0.0707355		0.0045505	0.0353678		0.004957	0.141471		0.005012	0.0707355
	0.0057845	0.0353678		0.005857	0.141471		0.005879	0.0707355		0.0058185	0.141471		0.00543	0.106103		0.0052025	0.106103		0.005781	0.141471		0.005875	0.0707355
	0.006673	0.106103		0.00674	0.176839		0.006638	0.0353678		0.0067815	0.176839		0.0064185	0.106103		0.0062115	0.106103		0.0065485	0.106103		0.0068295	0.0707355
	0.0074535	0.106103		0.007503	0.176839		0.0075935	0.0707355		0.007449	0.176839		0.007242	0.141471		0.0070515	0.106103		0.007402	0.141471		0.0074885	0.0707355
	0.008315	0.106103		0.0083525	0.141471		0.0083935	0.0707355		0.0083785	0.141471		0.007995	0.106103		0.007832	0.141471		0.0082265	0.141471		0.008389	0.106103
	0.009257	0.106103		0.009297	0.176839		0.009147	0.0707355		0.009328	0.106103		0.0089785	0.106103		0.008686	0.141471		0.0091045	0.141471		0.0092975	0.0353678
	0.0100225	0.176839		0.01003	0.212207		0.0100985	0.0707355		0.0099915	0.176839		0.0097375	0.106103		0.009501	0.106103		0.0098505	0.106103		0.0100145	0.0353678
	0.0109245	0.212207		0.0108555	0.212207		0.0109115	0.0707355		0.01093	0.212207		0.0104715	0.106103		0.0103445	0.141471		0.010754	0.141471		0.0109115	0.106103
	0.011659	0.282942		0.0117505	0.176839		0.0116585	0.0707355		0.0116975	0.141471		0.0113445	0.176839		0.0112355	0.141471		0.0115475	0.141471		0.0118025	0.0707355
	0.0125245	0.247574		0.012457	0.212207		0.012688	0.0707355		0.0124355	0.176839		0.012267	0.176839		0.012108	0.141471		0.0124175	0.141471		0.012474	0.0353678
	0.0134305	0.247574		0.013329	0.212207		0.0133465	0.0707355		0.0132305	0.212207		0.012944	0.106103		0.0128085	0.141471		0.0132645	0.212207		0.0133435	0.106103
	0.014217	0.247574		0.0142775	0.212207		0.0141825	0.0707355		0.014272	0.176839		0.0138835	0.141471		0.0137385	0.176839		0.0140465	0.212207		0.014255	0.0353678
	0.014978	0.212207		0.0150115	0.212207		0.0151185	0.106103		0.0150015	0.176839		0.0147345	0.176839		0.0144865	0.141471		0.014863	0.212207		0.014951	0.0353678
	0.0159055	0.31831		0.0158985	0.247574		0.0159055	0.0707355		0.015924	0.212207		0.015527	0.141471		0.015307	0.141471		0.0158045	0.212207		0.0158335	0.106103
	0.0166875	0.247574		0.0168095	0.212207		0.016735	0.0707355		0.016661	0.247574		0.016419	0.176839		0.016277	0.141471		0.0164755	0.176839		0.016749	0.0353678
	0.0175445	0.31831		0.0175645	0.247574		0.017687	0.0707355		0.017478	0.247574		0.017292	0.176839		0.016995	0.212207		0.0172895	0.212207		0.017505	0.0707355
	0.0183935	0.31831		0.018394	0.212207		0.0183275	0.141471		0.0184015	0.212207		0.01802	0.176839		0.0178685	0.176839		0.018255	0.212207		0.0183625	0.0353678
	0.019306	0.31831		0.0192715	0.212207		0.019341	0.0707355		0.0192345	0.176839		0.0188935	0.176839		0.0187525	0.212207		0.018991	0.176839		0.019168	0.0707355
	0.020063	0.31831		0.019975	0.247574		0.02013	0.141471		0.019912	0.212207		0.019714	0.212207		0.019476	0.212207		0.019839	0.212207		0.0199795	0.0353678
	0.0208995	0.31831		0.02088	0.247574		0.020807	0.106103		0.020855	0.247574		0.0204855	0.176839		0.0203525	0.176839		0.0207045	0.212207		0.020957	0.106103
	0.0218125	0.31831		0.0217865	0.282942		0.0217615	0.141471		0.021701	0.247574		0.0214615	0.176839		0.021202	0.212207		0.0215235	0.176839		0.021579	0.0707355
	0.022469	0.31831		0.0225525	0.282942		0.0226835	0.141471		0.0223305	0.247574		0.022286	0.212207		0.0219745	0.247574		0.0223995	0.212207		0.0224605	0.0353678
	0.0234405	0.389045		0.023373	0.282942		0.0233315	0.141471		0.023342	0.212207		0.023109	0.212207		0.0228575	0.212207		0.0233115	0.212207		0.023365	0.0707355
	0.0241245	0.389045		0.0242765	0.247574		0.0242565	0.141471		0.0241255	0.247574		0.023882	0.212207		0.023795	0.247574		0.024003	0.212207		0.0241955	0.106103
	0.0250055	0.389045		0.0249975	0.282942		0.0251535	0.141471		0.025009	0.212207		0.0247335	0.247574		0.0243515	0.212207		0.024884	0.176839		0.0250405	0.106103
	0.026005	0.389045		0.025967	0.282942		0.025855	0.141471		0.0258535	0.282942		0.0255385	0.247574		0.025432	0.282942		0.0256905	0.212207		0.025863	0.106103
	0.0267005	0.389045		0.0267765	0.282942		0.0267605	0.141471		0.0265865	0.247574		0.026432	0.212207		0.026317	0.212207		0.026477	0.212207		0.026638	0.106103
	0.0275215	0.389045		0.027494	0.282942		0.027621	0.141471		0.0274815	0.212207		0.027285	0.212207		0.027007	0.247574		0.02742	0.212207		0.027518	0.0707355
	0.0284905	0.495149		0.028508	0.31831		0.0283745	0.212207		0.028374	0.247574		0.0280175	0.212207		0.027895	0.282942		0.0282535	0.212207		0.0284165	0.106103
	0.0291345	0.424413		0.0291365	0.31831		0.0292715	0.141471		0.029169	0.247574		0.0289065	0.247574		0.0287155	0.282942		0.0289765	0.212207		0.0291605	0.0353678
	0.03005	0.424413		0.030083	0.353678		0.0300415	0.141471		0.0300295	0.247574		0.029738	0.31831		0.0294315	0.247574		0.029853	0.247574		0.030081	0.106103
	0.030977	0.495149		0.0310515	0.353678		0.030809	0.247574		0.0308595	0.31831		0.0305175	0.31831		0.030339	0.282942		0.0307565	0.247574		0.030895	0.106103
	0.0316855	0.495149		0.0317215	0.353678		0.0318055	0.141471		0.031572	0.247574		0.031457	0.247574		0.0312125	0.282942		0.031518	0.247574		0.031639	0.106103
	0.0325835	0.565884		0.0325485	0.282942		0.032524	0.212207		0.032527	0.282942		0.0322725	0.282942		0.032052	0.31831		0.0324565	0.212207		0.032596	0.106103
	0.0334285	0.495149		0.0334695	0.282942		0.033316	0.212207		0.0334	0.31831		0.033038	0.282942		0.032877	0.282942		0.033213	0.247574		0.033405	0.141471
	0.0341445	0.565884		0.0342345	0.31831		0.0342845	0.247574		0.03416	0.282942		0.0339735	0.247574		0.0336955	0.282942		0.0340715	0.247574		0.0341885	0.141471
	0.0351165	0.601252		0.035056	0.353678		0.034979	0.247574		0.0349755	0.31831		0.0347135	0.282942		0.0344575	0.282942		0.034937	0.212207		0.0350515	0.0707355
	0.0358905	0.565884		0.0359765	0.353678		0.035878	0.212207		0.0359505	0.31831		0.035557	0.247574		0.0354235	0.353678		0.0357305	0.282942		0.036046	0.106103
	0.0366815	0.565884		0.0367225	0.353678		0.036789	0.247574		0.036615	0.282942		0.036449	0.31831		0.0361775	0.282942		0.0365885	0.247574		0.0368355	0.106103
	0.037588	0.601252		0.037522	0.353678		0.037481	0.141471		0.037522	0.31831		0.0371645	0.31831		0.036957	0.353678		0.03744	0.282942		0.037648	0.106103
	0.0383575	0.601252		0.0384685	0.353678		0.038396	0.212207		0.0383865	0.282942		0.038014	0.282942		0.0378245	0.31831		0.038146	0.282942		0.038548	0.176839
	0.0391675	0.63662		0.0391655	0.389045		0.039234	0.247574		0.0390945	0.31831		0.038941	0.31831		0.038712	0.353678		0.039027	0.282942		0.0392295	0.106103
	0.040122	0.671988		0.040044	0.389045		0.0399645	0.247574		0.0399925	0.389045		0.039653	0.282942		0.039498	0.459781		0.0399645	0.282942		0.040127	0.106103
	0.0408105	0.63662		0.041013	0.353678		0.0409445	0.247574		0.0409475	0.389045		0.0404365	0.31831		0.0403905	0.353678		0.0408175	0.282942		0.0410165	0.141471
	0.0416655	0.671988		0.0416635	0.459781		0.0417425	0.282942		0.0415645	0.389045		0.0414825	0.389045		0.0410945	0.353678		0.041483	0.282942		0.041718	0.106103
	0.042576	0.707355		0.042663	0.389045		0.0425575	0.282942		0.0425625	0.31831		0.042105	0.389045		0.0419275	0.353678		0.0424	0.282942		0.0426	0.141471
	0.0433935	0.707355		0.043431	0.459781		0.0433065	0.282942		0.043433	0.389045		0.043056	0.424413		0.042874	0.353678		0.0432035	0.282942		0.0435275	0.106103
	0.0441575	0.707355		0.044144	0.459781		0.044218	0.282942		0.044094	0.424413		0.0439355	0.31831		0.043691	0.353678		0.0440155	0.282942		0.0441815	0.106103
	0.0450465	0.707355		0.0451065	0.389045		0.0449895	0.282942		0.04503	0.424413		0.044666	0.424413		0.044476	0.353678		0.044918	0.31831		0.045045	0.106103
	0.0458075	0.707355		0.0459	0.389045		0.0458925	0.282942		0.045834	0.424413		0.045649	0.424413		0.04535	0.353678		0.0457155	0.282942		0.0459735	0.106103
	0.04663	0.742723		0.046634	0.459781		0.0467985	0.31831		0.04672	0.389045		0.046345	0.389045		0.0461845	0.353678		0.046488	0.31831		0.046699	0.106103
	0.047609	0.742723		0.047542	0.459781		0.047694	0.31831		0.047523	0.389045		0.0471425	0.424413		0.0469355	0.353678		0.047444	0.282942		0.047666	0.176839
	0.0484005	0.778091		0.0483745	0.530516		0.048478	0.31831		0.048325	0.389045		0.048012	0.389045		0.0478965	0.424413		0.0481115	0.282942		0.048377	0.106103
	0.0491945	0.813459		0.04919	0.530516		0.049275	0.31831		0.049145	0.459781		0.0488935	0.424413		0.0487165	0.495149		0.048996	0.31831		0.049252	0.141471
	0.050074	0.813459		0.05009	0.459781		0.050123	0.31831		0.0500205	0.459781		0.0497255	0.459781		0.049541	0.424413		0.0498545	0.31831		0.0501325	0.176839
	0.0508485	0.848826		0.050866	0.459781		0.050971	0.282942		0.050793	0.459781		0.05053	0.459781		0.0504225	0.424413		0.050581	0.353678		0.0508785	0.176839
	0.051687	0.848826		0.0516845	0.530516		0.051845	0.282942		0.051582	0.459781		0.051372	0.459781		0.051158	0.495149		0.0514515	0.353678		0.051688	0.141471
	0.0526005	0.848826		0.052546	0.565884		0.052617	0.31831		0.052567	0.459781		0.052202	0.459781		0.0519905	0.459781		0.052417	0.353678		0.0527	0.141471
	0.053369	0.919562		0.053534	0.530516		0.0535285	0.353678		0.053291	0.459781		0.0530805	0.495149		0.052898	0.495149		0.053153	0.353678		0.053446	0.176839
	0.0542475	0.919562		0.054378	0.530516		0.054388	0.353678		0.0542075	0.459781		0.053896	0.495149		0.0535965	0.495149		0.054053	0.353678		0.054292	0.141471
	0.055113	0.919562		0.0552105	0.530516		0.055174	0.353678		0.0549805	0.530516		0.0546975	0.459781		0.0544685	0.495149		0.054891	0.353678		0.0551595	0.141471
	0.0558335	0.919562		0.0558775	0.565884		0.055967	0.389045		0.0557435	0.495149		0.055601	0.530516		0.055423	0.565884		0.055638	0.353678		0.055902	0.176839
	0.056727	0.95493		0.056826	0.601252		0.056861	0.353678		0.0566275	0.459781		0.0565045	0.495149		0.0561925	0.495149		0.0565505	0.353678		0.0567705	0.176839
	0.0575345	0.990297		0.057671	0.601252		0.05761	0.353678		0.057475	0.495149		0.0571695	0.459781		0.0569575	0.530516		0.0573225	0.353678		0.057696	0.141471
	0.0583145	0.990297		0.058478	0.565884		0.0585895	0.353678		0.058302	0.459781		0.058082	0.459781		0.0580755	0.495149		0.0581715	0.495149		0.058387	0.176839
	0.059207	1.02567		0.05936	0.530516		0.0593475	0.353678		0.0590885	0.459781		0.058949	0.495149		0.058756	0.495149		0.0590895	0.424413		0.059306	0.212207
	0.060097	1.02567		0.060159	0.601252		0.060161	0.424413		0.0601065	0.530516		0.059749	0.530516		0.0597145	0.565884		0.0599475	0.353678		0.060269	0.176839
	0.0608255	1.02567		0.060957	0.601252		0.060963	0.353678		0.060805	0.495149		0.0606675	0.530516		0.0605305	0.565884		0.060784	0.459781		0.0609365	0.176839
	0.0616855	1.06103		0.061856	0.601252		0.0618115	0.389045		0.0617575	0.530516		0.061529	0.530516		0.061257	0.530516		0.06163	0.424413		0.061858	0.212207
	0.0625075	1.06103		0.06273	0.63662		0.0625745	0.389045		0.0626335	0.495149		0.062315	0.530516		0.062178	0.63662		0.0623995	0.459781		0.06261	0.176839
	0.0632985	1.0964		0.0634275	0.63662		0.0635185	0.424413		0.063322	0.530516		0.063193	0.565884		0.062881	0.565884		0.063255	0.424413		0.063411	0.176839
	0.064167	1.0964		0.064275	0.601252		0.064351	0.424413		0.064235	0.495149		0.0640345	0.565884		0.0638025	0.601252		0.0641215	0.459781		0.064228	0.247574
	0.0652055	1.13177		0.0651065	0.63662		0.065041	0.389045		0.065159	0.495149		0.0647875	0.601252		0.064599	0.63662		0.0649295	0.495149		0.0652105	0.212207
	0.0659185	1.13177		0.0660005	0.601252		0.0659955	0.424413		0.065877	0.565884		0.065702	0.601252		0.065479	0.63662		0.0658435	0.459781		0.06593	0.212207
	0.066759	1.16714		0.066789	0.671988		0.0667995	0.424413		0.0667605	0.565884		0.066407	0.601252		0.066178	0.63662		0.066662	0.495149		0.0667775	0.176839
	0.067702	1.13177		0.067705	0.671988		0.0675915	0.389045		0.067613	0.530516		0.0673625	0.63662		0.0671515	0.63662		0.0675545	0.495149		0.0675885	0.247574
	0.0684205	1.2025		0.068515	0.671988		0.0685455	0.424413		0.068375	0.565884		0.0682435	0.707355		0.0679865	0.63662		0.0682705	0.530516		0.0684865	0.212207
	0.06933	1.27324		0.069278	0.671988		0.0692075	0.424413		0.069227	0.565884		0.0689795	0.63662		0.06874	0.671988		0.0691955	0.530516		0.06928	0.176839
	0.0700915	1.30861		0.070179	0.671988		0.070086	0.424413		0.0701345	0.601252		0.069753	0.63662		0.0696595	0.742723		0.069924	0.495149		0.0701935	0.212207
	0.070889	1.27324		0.071021	0.671988		0.071021	0.389045		0.070899	0.63662		0.0707155	0.707355		0.070489	0.742723		0.070808	0.495149		0.070953	0.176839
	0.071805	1.27324		0.0718295	0.671988		0.0717105	0.459781		0.0717295	0.565884		0.0713835	0.707355		0.0713055	0.742723		0.07168	0.565884		0.0718175	0.212207
	0.072646	1.30861		0.072671	0.707355		0.072624	0.424413		0.072684	0.601252		0.0723605	0.707355		0.0721095	0.742723		0.072433	0.495149		0.072762	0.212207
	0.073401	1.27324		0.07343	0.707355		0.073596	0.459781		0.0733265	0.601252		0.0731425	0.707355		0.0729275	0.742723		0.0732795	0.530516		0.073443	0.176839
	0.0742905	1.30861		0.0743015	0.671988		0.0742685	0.530516		0.0743135	0.63662		0.0739075	0.778091		0.073706	0.813459		0.074137	0.530516		0.074343	0.247574
	0.075125	1.30861		0.075114	0.742723		0.0751325	0.530516		0.075141	0.601252		0.0748095	0.778091		0.0746615	0.813459		0.0749365	0.530516		0.0752445	0.247574
	0.075926	1.30861		0.075928	0.742723		0.076028	0.530516		0.0759165	0.601252		0.075571	0.707355		0.075379	0.813459		0.075726	0.565884		0.0758115	0.247574
	0.076847	1.27324		0.076795	0.707355		0.0768315	0.530516		0.076816	0.707355		0.076412	0.707355		0.076271	0.813459		0.0767395	0.565884		0.0767205	0.212207
	0.07768	1.30861		0.077675	0.778091		0.0776225	0.530516		0.0775765	0.63662		0.077353	0.813459		0.077074	0.813459		0.077348	0.530516		0.0776275	0.212207
	0.0784385	1.34398		0.0785	0.707355		0.0785295	0.601252		0.078351	0.63662		0.078142	0.778091		0.077872	0.813459		0.078327	0.565884		0.078397	0.212207
	0.0793065	1.30861		0.079272	0.707355		0.079227	0.601252		0.079372	0.707355		0.078913	0.778091		0.0787645	0.848826		0.0791715	0.601252		0.079288	0.212207
	0.080137	1.34398		0.0800725	0.778091		0.080156	0.530516		0.080074	0.707355		0.0797765	0.778091		0.079573	0.813459		0.079914	0.63662		0.080076	0.212207
	0.080875	1.34398		0.080948	0.778091		0.081013	0.601252		0.0809085	0.63662		0.080622	0.813459		0.08042	0.884194		0.0808225	0.671988		0.080961	0.247574
	0.0818945	1.34398		0.081753	0.778091		0.081761	0.601252		0.0819475	0.707355		0.0814475	0.813459		0.08126	0.848826		0.0817	0.565884		0.0817705	0.247574
	0.0825895	1.37934		0.0826335	0.813459		0.082694	0.530516		0.0825535	0.778091		0.082307	0.848826		0.0821405	0.884194		0.082365	0.565884		0.0826185	0.176839
	0.0834085	1.37934		0.083365	0.813459		0.083417	0.63662		0.0832495	0.707355		0.0830605	0.848826		0.0829525	0.919562		0.083334	0.63662		0.0834415	0.31831
	0.0843305	1.41471		0.084314	0.813459		0.08429	0.63662		0.084197	0.778091		0.083932	0.813459		0.0838255	0.919562		0.084136	0.63662		0.0843325	0.247574
	0.0851755	1.41471		0.0850525	0.813459		0.085198	0.63662		0.0851045	0.707355		0.084818	0.848826		0.0845955	0.95493		0.084894	0.63662		0.085035	0.247574
	0.085898	1.37934		0.085966	0.813459		0.0859945	0.601252		0.0858405	0.778091		0.0856345	0.884194		0.0854385	0.95493		0.0858785	0.671988		0.085918	0.31831
	0.086964	1.41471		0.0868	0.813459		0.0867425	0.63662		0.086774	0.778091		0.0864235	0.919562		0.086279	0.95493		0.086558	0.601252		0.0868355	0.247574
	0.087603	1.41471		0.0876855	0.813459		0.0877355	0.63662		0.087548	0.778091		0.0872935	0.848826		0.0872055	0.990297		0.0874075	0.63662		0.0875395	0.247574
	0.088501	1.45008		0.088488	0.813459		0.0883905	0.671988		0.0883595	0.778091		0.0882025	0.884194		0.087937	0.990297		0.0883375	0.671988		0.088416	0.247574
	0.0893685	1.52081		0.089266	0.813459		0.089326	0.63662		0.0892235	0.813459		0.0890085	0.884194		0.088822	0.990297		0.08909	0.671988		0.089319	0.247574
	0.090103	1.52081		0.0902125	0.884194		0.090247	0.671988		0.0900125	0.813459		0.089876	0.884194		0.0896335	0.990297		0.089827	0.671988		0.090074	0.353678
	0.0909145	1.48545		0.0910015	0.884194		0.090901	0.671988		0.0908455	0.778091		0.0907065	0.919562		0.090484	1.0964		0.090764	0.671988		0.0909655	0.247574
	0.091875	1.52081		0.0919045	0.884194		0.091764	0.671988		0.0918125	0.848826		0.091462	0.884194		0.0913775	1.02567		0.091674	0.742723		0.0918015	0.353678
	0.0925235	1.55618		0.0926095	0.919562		0.092707	0.707355		0.092525	0.778091		0.0923225	0.884194		0.0921615	1.0964		0.092385	0.742723		0.09257	0.247574
	0.0933995	1.52081		0.093481	0.884194		0.0934	0.671988		0.0933475	0.848826		0.0931405	0.919562		0.092906	1.0964		0.0933125	0.742723		0.093468	0.353678
	0.094355	1.59155		0.0943785	0.95493		0.0942555	0.707355		0.0942305	0.813459		0.0939925	0.919562		0.0937735	1.0964		0.094163	0.742723		0.09425	0.389045
	0.095099	1.55618		0.095126	0.95493		0.095192	0.742723		0.0950385	0.884194		0.0948525	0.919562		0.094576	1.0964		0.0949035	0.813459		0.095114	0.389045
	0.095944	1.52081		0.096029	0.95493		0.0959075	0.742723		0.095972	0.848826		0.095646	0.919562		0.095324	1.06103		0.095802	0.813459		0.095985	0.389045
	0.0968395	1.55618		0.096832	0.95493		0.0968195	0.742723		0.096651	0.848826		0.0964365	0.919562		0.096332	1.16714		0.096603	0.813459		0.0967825	0.31831
	0.0975875	1.55618		0.0975775	0.919562		0.097697	0.778091		0.097521	0.813459		0.097387	0.919562		0.097198	1.16714		0.097375	0.813459		0.097539	0.389045
	0.0984855	1.66228		0.09849	0.990297		0.0984295	0.742723		0.098392	0.848826		0.098149	0.990297		0.0978405	1.16714		0.098412	0.848826		0.0984045	0.389045
	0.0993155	1.59155		0.099297	0.990297		0.099323	0.813459		0.0992845	0.848826		0.098991	0.919562		0.0987945	1.16714		0.0990495	0.813459		0.0993595	0.389045
	0.100084	1.62692		0.100037	0.95493		0.100109	0.813459		0.100044	0.919562		0.099867	0.95493		0.099574	1.16714		0.09998	0.848826		0.100008	0.353678
	0.100944	1.66228		0.101065	1.02567		0.100902	0.742723		0.100959	0.848826		0.100609	0.919562		0.100439	1.23787		0.100937	0.884194		0.100896	0.353678
	0.101877	1.66228		0.101909	0.95493		0.101823	0.848826		0.101819	0.919562		0.101479	0.95493		0.101349	1.23787		0.101582	0.848826		0.10185	0.389045
	0.102536	1.66228		0.102579	0.95493		0.102696	0.813459		0.102563	0.919562		0.102391	1.06103		0.10212	1.23787		0.102507	0.884194		0.102499	0.389045
	0.103424	1.66228		0.103452	0.990297		0.103365	0.848826		0.103443	0.919562		0.103083	1.02567		0.102857	1.23787		0.103331	0.848826		0.103381	0.424413
	0.104229	1.66228		0.104324	1.02567		0.104276	0.848826		0.10435	0.95493		0.103979	0.990297		0.10379	1.23787		0.104118	0.848826		0.104383	0.389045
	0.105093	1.69765		0.105096	1.06103		0.105105	0.884194		0.105015	0.919562		0.104762	1.06103		0.104483	1.27324		0.10492	0.884194		0.105051	0.353678
	0.105938	1.73302		0.105974	1.02567		0.105971	0.884194		0.10586	0.919562		0.105551	1.06103		0.105418	1.30861		0.105849	0.95493		0.105956	0.389045
	0.106816	1.73302		0.106747	1.0964		0.106809	0.95493		0.106727	0.990297		0.106488	1.13177		0.106231	1.30861		0.106578	0.884194		0.106787	0.389045
	0.107574	1.73302		0.107577	1.06103		0.107613	0.95493		0.107492	0.990297		0.107295	1.06103		0.107037	1.30861		0.107449	0.919562		0.107562	0.424413
	0.108485	1.73302		0.10848	1.02567		0.108427	0.95493		0.108444	0.990297		0.108025	1.06103		0.107907	1.30861		0.108306	0.95493		0.108424	0.389045
	0.109197	1.83912		0.109268	1.06103		0.109315	0.95493		0.109214	1.02567		0.108939	1.13177		0.108795	1.30861		0.109004	0.919562		0.109262	0.389045
	0.110085	1.80376		0.110139	1.13177		0.110175	0.990297		0.110045	0.95493		0.109786	1.16714		0.109608	1.34398		0.109975	0.95493		0.110027	0.459781
	0.111019	1.87449		0.111031	1.13177		0.110902	0.95493		0.110875	1.02567		0.110606	1.16714		0.110387	1.37934		0.110727	0.95493		0.111006	0.459781
	0.111741	1.80376		0.111829	1.02567		0.11182	1.02567		0.111735	1.06103		0.111504	1.16714		0.111409	1.45008		0.111557	0.990297		0.111757	0.389045
	0.112601	1.87449		0.112574	1.13177		0.112519	1.06103		0.112601	0.919562		0.112283	1.2025		0.11201	1.41471		0.112447	0.95493		0.112582	0.424413
	0.113455	1.87449		0.113478	1.2025		0.113428	0.990297		0.113354	0.990297		0.11306	1.2025		0.112959	1.41471		0.11321	0.990297		0.113493	0.424413
	0.11422	1.87449		0.114298	1.2025		0.114295	1.02567		0.114277	0.990297		0.11396	1.2025		0.113758	1.41471		0.114051	1.06103		0.114302	0.459781
	0.115088	1.87449		0.115048	1.16714		0.115182	0.990297		0.115029	0.95493		0.114769	1.2025		0.114551	1.48545		0.115015	0.990297		0.115058	0.459781
	0.116009	1.90986		0.116048	1.27324		0.115975	1.02567		0.116017	1.06103		0.115601	1.16714		0.115434	1.45008		0.115721	1.02567		0.11603	0.459781
	0.116717	1.94523		0.116818	1.23787		0.116782	1.0964		0.116659	1.06103		0.116548	1.23787		0.116251	1.48545		0.11654	1.02567		0.116678	0.459781
	0.117623	1.98059		0.117638	1.23787		0.117579	1.0964		0.117546	1.02567		0.117328	1.23787		0.117033	1.55618		0.117355	0.990297		0.117579	0.459781
	0.118503	2.01596		0.11852	1.27324		0.118441	1.06103		0.118531	1.06103		0.11809	1.27324		0.118011	1.55618		0.118212	1.0964		0.118542	0.459781
	0.119269	2.05133		0.119284	1.27324		0.119332	1.06103		0.119221	1.06103		0.118938	1.23787		0.118839	1.62692		0.118995	1.06103		0.119213	0.459781
	0.120066	2.01596		0.120111	1.27324		0.120178	1.0964		0.12003	1.06103		0.119773	1.27324		0.119501	1.55618		0.11996	1.0964		0.120125	0.459781
	0.120999	2.0867		0.120988	1.34398		0.12095	1.0964		0.120937	1.13177		0.120613	1.27324		0.120501	1.55618		0.120872	1.0964		0.121003	0.530516
	0.121786	2.0867		0.121686	1.30861		0.121756	1.0964		0.121761	1.13177		0.121507	1.27324		0.121258	1.59155		0.121551	1.0964		0.121774	0.495149
	0.122654	2.12207		0.122654	1.30861		0.122612	1.16714		0.122469	1.13177		0.122306	1.27324		0.122084	1.55618		0.122457	1.16714		0.122622	0.495149
	0.123536	2.12207		0.123434	1.34398		0.12353	1.16714		0.123389	1.2025		0.123101	1.34398		0.122967	1.62692		0.123238	1.16714		0.123485	0.495149
	0.124172	2.0867		0.124222	1.34398		0.124305	1.13177		0.124192	1.2025		0.124008	1.34398		0.123797	1.69765		0.12414	1.16714		0.124292	0.495149
	0.125176	2.1928		0.125142	1.37934		0.125058	1.16714		0.125027	1.2025		0.124801	1.41471		0.124563	1.62692		0.125023	1.16714		0.125181	0.530516
	0.125976	2.15743		0.126089	1.45008		0.125899	1.16714		0.125843	1.2025		0.125566	1.41471		0.125438	1.69765		0.125716	1.16714		0.125928	0.530516
	0.12671	2.26354		0.126684	1.37934		0.126767	1.2025		0.126654	1.23787		0.126483	1.37934		0.126228	1.73302		0.126545	1.16714		0.12676	0.459781
	0.127673	2.26354		0.127666	1.48545		0.127505	1.16714		0.127543	1.27324		0.127251	1.45008		0.127055	1.66228		0.127489	1.23787		0.127661	0.530516
	0.128417	2.1928		0.128559	1.48545		0.12842	1.23787		0.128378	1.27324		0.128115	1.48545		0.127937	1.76839		0.128247	1.2025		0.12842	0.530516
	0.129278	2.26354		0.129273	1.41471		0.129256	1.23787		0.12921	1.2025		0.12896	1.48545		0.128746	1.76839		0.129117	1.23787		0.129286	0.530516
	0.130183	2.33427		0.130146	1.48545		0.130045	1.23787		0.130014	1.27324		0.129823	1.55618		0.129557	1.80376		0.13003	1.23787		0.130149	0.530516
	0.130882	2.26354		0.131049	1.48545		0.130949	1.23787		0.130998	1.27324		0.130634	1.52081		0.130436	1.80376		0.130707	1.23787		0.131018	0.530516
	0.131727	2.36964		0.131728	1.52081		0.131704	1.27324		0.131679	1.27324		0.131457	1.52081		0.131203	1.80376		0.131581	1.2025		0.131736	0.565884
	0.132617	2.33427		0.132673	1.52081		0.132554	1.34398		0.132574	1.30861		0.132195	1.52081		0.132024	1.80376		0.132426	1.27324		0.132632	0.565884
	0.133392	2.36964		0.133469	1.59155		0.133436	1.34398		0.133422	1.30861		0.133159	1.55618		0.132947	1.83912		0.133283	1.30861		0.133466	0.63662
	0.134238	2.36964		0.134217	1.52081		0.134329	1.34398		0.134172	1.27324		0.133908	1.59155		0.133708	1.83912		0.13414	1.30861		0.134271	0.565884
	0.135142	2.36964		0.135159	1.55618		0.135114	1.34398		0.135129	1.37934		0.134703	1.59155		0.134486	1.90986		0.134984	1.34398		0.135203	0.530516
	0.135947	2.47574		0.135881	1.62692		0.135913	1.34398		0.135943	1.37934		0.135647	1.59155		0.135471	1.94523		0.135735	1.30861		0.135999	0.63662
	0.13673	2.47574		0.136759	1.62692		0.13681	1.34398		0.136647	1.37934		0.136422	1.59155		0.136298	1.94523		0.1366	1.34398		0.136697	0.63662
	0.137594	2.54648		0.137694	1.66228		0.13757	1.37934		0.137608	1.41471		0.137176	1.62692		0.136965	1.90986		0.13746	1.30861		0.137663	0.565884
	0.13845	2.54648		0.138412	1.69765		0.138472	1.41471		0.138442	1.37934		0.138077	1.73302		0.137907	1.98059		0.138215	1.34398		0.138435	0.63662
	0.139239	2.54648		0.139197	1.69765		0.139361	1.41471		0.13917	1.45008		0.138979	1.69765		0.138755	1.98059		0.139188	1.34398		0.139216	0.530516
	0.140145	2.61721		0.140118	1.69765		0.140074	1.37934		0.140135	1.48545		0.13975	1.73302		0.139539	1.90986		0.139942	1.34398		0.140235	0.63662
	0.140908	2.58185		0.14086	1.69765		0.140929	1.45008		0.140924	1.45008		0.140664	1.69765		0.140431	1.98059		0.140706	1.34398		0.140881	0.707355
	0.141765	2.61721		0.141709	1.76839		0.141776	1.41471		0.141714	1.41471		0.141425	1.69765		0.141211	2.05133		0.141613	1.41471		0.141739	0.63662
	0.142606	2.68795		0.142656	1.76839		0.142559	1.41471		0.142602	1.45008		0.142202	1.69765		0.142045	1.98059		0.142426	1.45008		0.142641	0.63662
	0.143427	2.68795		0.143408	1.76839		0.143468	1.45008		0.143435	1.48545		0.143111	1.76839		0.143001	2.0867		0.143203	1.48545		0.143369	0.63662
	0.144252	2.61721		0.144255	1.76839		0.144324	1.48545		0.144175	1.52081		0.143907	1.73302		0.143698	2.05133		0.144093	1.48545		0.144225	0.707355
	0.145151	2.79405		0.145118	1.76839		0.145132	1.52081		0.145037	1.48545		0.14469	1.76839		0.144571	1.98059		0.144904	1.48545		0.14517	0.707355
	0.145886	2.79405		0.145873	1.76839		0.146018	1.48545		0.145817	1.48545		0.145596	1.83912		0.145486	2.0867		0.145702	1.52081		0.145848	0.707355
	0.146751	2.82942		0.146766	1.83912		0.146849	1.52081		0.146669	1.52081		0.146385	1.83912		0.146194	2.12207		0.146633	1.52081		0.146792	0.742723
	0.147629	2.86479		0.147622	1.83912		0.147616	1.55618		0.14765	1.52081		0.147261	1.83912		0.14714	2.12207		0.14736	1.55618		0.147653	0.707355
	0.148448	2.86479		0.14838	1.83912		0.148553	1.55618		0.148308	1.52081		0.148171	1.87449		0.147903	2.22817		0.148169	1.55618		0.148288	0.707355
	0.149254	2.86479		0.149262	1.87449		0.149315	1.55618		0.149153	1.52081		0.148945	1.87449		0.148667	2.12207		0.149059	1.55618		0.149228	0.707355
	0.150106	2.93552		0.150226	1.90986		0.15009	1.55618		0.150085	1.55618		0.149834	1.87449		0.149604	2.15743		0.149828	1.55618		0.150114	0.742723
	0.150933	2.93552		0.150877	1.90986		0.150984	1.55618		0.150822	1.55618		0.1506	1.90986		0.150441	2.2989		0.150712	1.59155		0.150842	0.707355
	0.151782	2.97089		0.151716	1.90986		0.151719	1.55618		0.151629	1.59155		0.151429	1.90986		0.151201	2.22817		0.151672	1.55618		0.151751	0.742723
	0.152708	3.04163		0.1527	1.98059		0.152634	1.59155		0.152578	1.62692		0.152334	2.01596		0.152144	2.2989		0.152425	1.62692		0.152651	0.742723
	0.153391	3.00626		0.153419	2.01596		0.153438	1.66228		0.153324	1.59155		0.153175	2.01596		0.153016	2.33427		0.153199	1.59155		0.153348	0.742723
	0.154286	3.077		0.154308	1.98059		0.154205	1.59155		0.154194	1.62692		0.153898	2.01596		0.15366	2.26354		0.15413	1.66228		0.154331	0.778091
	0.15519	3.11236		0.15513	2.01596		0.15508	1.69765		0.155034	1.69765		0.154759	1.94523		0.154604	2.2989		0.154841	1.62692		0.155149	0.742723
	0.15592	3.14773		0.155911	2.0867		0.156045	1.66228		0.155818	1.66228		0.155614	2.05133		0.155518	2.33427		0.155736	1.62692		0.155917	0.742723
	0.156771	3.14773		0.156882	2.0867		0.156696	1.69765		0.156681	1.66228		0.156324	2.0867		0.156155	2.33427		0.156644	1.73302		0.156809	0.778091
	0.157601	3.1831		0.157632	2.0867		0.157628	1.76839		0.157577	1.69765		0.157292	2.0867		0.157137	2.40501		0.157386	1.62692		0.157564	0.742723
	0.158386	3.21847		0.158395	2.15743		0.158473	1.73302		0.158365	1.73302		0.158181	2.0867		0.157998	2.44038		0.158226	1.73302		0.15844	0.742723
	0.159286	3.25383		0.159371	2.22817		0.159226	1.69765		0.159165	1.73302		0.158885	2.0867		0.158664	2.40501		0.159237	1.80376		0.159255	0.813459
	0.160147	3.2892		0.160066	2.15743		0.160052	1.73302		0.160046	1.73302		0.15969	2.0867		0.159579	2.44038		0.159929	1.76839		0.160105	0.778091
	0.160906	3.2892		0.160886	2.15743		0.160918	1.73302		0.160832	1.83912		0.160668	2.15743		0.160412	2.51111		0.160759	1.76839		0.160872	0.813459
	0.161808	3.32457		0.161853	2.1928		0.161695	1.76839		0.161738	1.76839		0.161429	2.1928		0.161247	2.51111		0.161616	1.76839		0.161754	0.848826
	0.162641	3.35994		0.16259	2.22817		0.162516	1.83912		0.162499	1.83912		0.16235	2.26354		0.16217	2.51111		0.162411	1.76839		0.162621	0.813459
	0.163307	3.35994		0.163444	2.2989		0.163458	1.83912		0.163266	1.80376		0.163176	2.22817		0.16284	2.58185		0.163234	1.80376		0.163401	0.778091
	0.164294	3.46604		0.164285	2.22817		0.164168	1.83912		0.16421	1.83912		0.163879	2.26354		0.163708	2.58185		0.164208	1.87449		0.164252	0.848826
	0.165142	3.50141		0.165031	2.2989		0.165141	1.83912		0.165116	1.87449		0.164829	2.26354		0.164579	2.58185		0.164986	1.83912		0.16517	0.848826
	0.165847	3.46604		0.165914	2.2989		0.165992	1.83912		0.165802	1.90986		0.165556	2.26354		0.165423	2.61721		0.165788	1.83912		0.165928	0.813459
	0.166786	3.53678		0.166878	2.36964		0.16674	1.87449		0.16677	2.01596		0.16643	2.2989		0.166211	2.61721		0.166592	1.90986		0.166824	0.813459
	0.16761	3.57214		0.167536	2.2989		0.167636	1.90986		0.167624	1.87449		0.167234	2.2989		0.167099	2.65258		0.167427	1.87449		0.16761	0.848826
	0.168445	3.60751		0.16839	2.36964		0.168464	1.94523		0.168332	1.94523		0.168068	2.33427		0.167844	2.65258		0.168369	1.90986		0.168395	0.848826
	0.169332	3.60751		0.169319	2.44038		0.169226	1.90986		0.169229	1.94523		0.168877	2.40501		0.16873	2.65258		0.169111	1.90986		0.169296	0.884194
	0.170069	3.60751		0.170083	2.44038		0.170119	1.94523		0.170072	1.94523		0.169793	2.40501		0.169577	2.72332		0.170011	1.94523		0.17004	0.848826
	0.170876	3.67825		0.170876	2.44038		0.170951	1.94523		0.170816	1.94523		0.170605	2.44038		0.170315	2.72332		0.170769	1.94523		0.170872	0.813459
	0.171812	3.71362		0.171777	2.47574		0.171704	1.98059		0.171717	1.94523		0.171457	2.40501		0.1712	2.75869		0.1716	1.98059		0.171808	0.848826
	0.17255	3.81972		0.17256	2.51111		0.172646	1.98059		0.172644	2.0867		0.172291	2.40501		0.172065	2.79405		0.172356	2.05133		0.172549	0.884194
	0.173367	3.81972		0.173397	2.51111		0.173434	2.01596		0.173439	2.01596		0.173049	2.44038		0.172831	2.79405		0.173295	2.05133		0.173366	0.884194
	0.174229	3.81972		0.174327	2.54648		0.174278	2.05133		0.174292	2.0867		0.17393	2.47574		0.173728	2.86479		0.174096	2.05133		0.174355	0.884194
	0.175041	3.85509		0.17505	2.54648		0.175165	2.0867		0.175054	2.05133		0.17485	2.54648		0.174629	2.86479		0.17485	2.0867		0.17505	0.95493
	0.175844	3.85509		0.175937	2.54648		0.17589	2.0867		0.175904	2.05133		0.175564	2.58185		0.175372	2.86479		0.175715	2.05133		0.175862	0.848826
	0.176856	4.03193		0.176719	2.58185		0.176751	2.12207		0.17672	2.0867		0.17641	2.54648		0.176213	2.97089		0.176503	2.0867		0.176864	0.95493
	0.177603	3.99656		0.177503	2.65258		0.177682	2.12207		0.177527	2.0867		0.177331	2.54648		0.17709	2.97089		0.177377	2.12207		0.177526	0.919562
	0.178377	3.96119		0.178449	2.68795		0.178369	2.12207		0.178407	2.0867		0.178016	2.54648		0.177902	2.97089		0.178261	2.12207		0.178521	0.884194
	0.179356	4.10266		0.179293	2.65258		0.179263	2.1928		0.179273	2.22817		0.178889	2.54648		0.178695	3.04163		0.179039	2.12207		0.179324	0.990297
	0.180061	4.10266		0.179988	2.65258		0.180206	2.15743		0.180049	2.1928		0.179822	2.68795		0.17961	3.04163		0.179847	2.12207		0.180019	0.884194
	0.180942	4.10266		0.180994	2.79405		0.180958	2.1928		0.180782	2.26354		0.18051	2.61721		0.180407	3.04163		0.18074	2.1928		0.180945	0.95493
	0.181841	4.20876		0.181725	2.75869		0.18181	2.1928		0.181779	2.2989		0.181392	2.61721		0.181195	3.077		0.181458	2.26354		0.181712	0.990297
	0.182545	4.20876		0.182576	2.79405		0.182715	2.2989		0.182494	2.26354		0.182321	2.72332		0.182088	3.14773		0.182323	2.22817		0.182516	0.919562
	0.18344	4.2795		0.183463	2.82942		0.183324	2.22817		0.183335	2.26354		0.183037	2.75869		0.182858	3.11236		0.183259	2.26354		0.183387	0.990297
	0.184262	4.24413		0.184308	2.82942		0.184291	2.2989		0.184234	2.26354		0.183931	2.75869		0.183827	3.1831		0.18408	2.2989		0.184242	0.990297
	0.185024	4.2795		0.184983	2.82942		0.185177	2.36964		0.18505	2.33427		0.184831	2.75869		0.184637	3.1831		0.184859	2.2989		0.185053	0.95493
	0.185917	4.35024		0.186007	2.90016		0.185835	2.26354		0.185823	2.33427		0.185616	2.75869		0.185358	3.1831		0.185719	2.2989		0.185894	0.990297
	0.186795	4.42097		0.186827	2.90016		0.186778	2.36964		0.186699	2.40501		0.186454	2.82942		0.186217	3.1831		0.186611	2.2989		0.186776	0.990297
	0.187595	4.49171		0.187541	2.90016		0.187552	2.36964		0.187495	2.44038		0.187318	2.82942		0.187103	3.25383		0.187395	2.33427		0.187536	0.990297
	0.188406	4.42097		0.188465	2.97089		0.188364	2.2989		0.188375	2.44038		0.188093	2.82942		0.187809	3.2892		0.188268	2.36964		0.188439	0.990297
	0.189212	4.52707		0.189213	2.93552		0.189337	2.36964		0.189204	2.40501		0.188931	2.90016		0.188761	3.35994		0.18905	2.36964		0.189227	1.06103
	0.190054	4.56244		0.190115	3.00626		0.190075	2.40501		0.189959	2.44038		0.189843	2.93552		0.189675	3.43067		0.189849	2.44038		0.190022	1.06103
	0.190966	4.59781		0.190941	3.04163		0.190829	2.36964		0.190865	2.47574		0.190575	2.90016		0.190294	3.35994		0.190875	2.44038		0.19092	1.06103
	0.19185	4.70391		0.19175	3.077		0.191734	2.44038		0.191695	2.54648		0.191407	2.93552		0.191279	3.35994		0.191558	2.44038		0.191835	1.06103
	0.192489	4.63318		0.192584	3.11236		0.192522	2.51111		0.192379	2.47574		0.192361	3.04163		0.192106	3.46604		0.19236	2.44038		0.192511	1.06103
	0.193376	4.70391		0.193494	3.1831		0.19339	2.44038		0.193338	2.47574		0.193104	3.00626		0.1928	3.43067		0.193308	2.58185		0.1934	1.0964
	0.194258	4.77465		0.194224	3.1831		0.194238	2.51111		0.194132	2.54648		0.19388	3.00626		0.193769	3.53678		0.194017	2.51111		0.194242	1.06103
	0.195015	4.77465		0.195155	3.1831		0.195112	2.58185		0.194951	2.54648		0.194805	3.04163		0.194592	3.53678		0.194921	2.51111		0.195095	1.0964
	0.195962	4.88075		0.195929	3.25383		0.195883	2.54648		0.195886	2.61721		0.195602	3.077		0.195345	3.53678		0.195829	2.61721		0.195879	1.06103
	0.196753	4.98685		0.196748	3.1831		0.196792	2.58185		0.196751	2.68795		0.196464	3.11236		0.196246	3.60751		0.19654	2.61721		0.196794	1.13177
	0.197519	4.95149		0.197654	3.25383		0.197536	2.54648		0.19749	2.68795		0.197269	3.11236		0.197048	3.57214		0.197498	2.61721		0.197529	1.13177
	0.198439	5.02222		0.198484	3.25383		0.198369	2.61721		0.198371	2.68795		0.198041	3.077		0.197852	3.64288		0.198268	2.61721		0.198462	1.16714
	0.199232	5.02222		0.199199	3.25383		0.199323	2.72332		0.199247	2.72332		0.199037	3.14773		0.198783	3.71362		0.199044	2.61721		0.199227	1.0964
	0.200072	5.16369		0.200108	3.32457		0.200064	2.65258		0.200027	2.72332		0.199718	3.14773		0.199528	3.74898		0.19999	2.65258		0.200026	1.13177
	0.20098	5.16369		0.200933	3.43067		0.200899	2.65258		0.2009	2.75869		0.200599	3.1831		0.200402	3.74898		0.200713	2.72332		0.200948	1.0964
	0.201728	5.23443		0.201666	3.43067		0.201821	2.65258		0.201738	2.79405		0.201531	3.32457		0.201269	3.78435		0.201567	2.65258		0.20175	1.13177
	0.202565	5.23443		0.202597	3.43067		0.202489	2.75869		0.202499	2.79405		0.202214	3.25383		0.201993	3.78435		0.202353	2.75869		0.202499	1.13177
	0.203453	5.30516		0.203381	3.46604		0.203424	2.75869		0.203431	2.82942		0.203102	3.25383		0.202887	3.81972		0.203242	2.79405		0.203475	1.16714
	0.204225	5.3759		0.204184	3.50141		0.204222	2.82942		0.204204	2.82942		0.203914	3.35994		0.203724	3.89045		0.203991	2.75869		0.204217	1.13177
	0.205074	5.3759		0.205064	3.50141		0.205019	2.82942		0.204982	2.82942		0.204731	3.35994		0.204477	3.89045		0.204861	2.79405		0.205097	1.16714
	0.205946	5.44664		0.205905	3.57214		0.2059	2.82942		0.205943	2.90016		0.205571	3.35994		0.205425	3.96119		0.205729	2.82942		0.206022	1.16714
	0.206648	5.44664		0.20669	3.53678		0.206817	2.82942		0.206658	3.00626		0.206382	3.35994		0.206214	4.03193		0.206513	2.82942		0.206684	1.2025
	0.207492	5.55274		0.20756	3.57214		0.207495	2.86479		0.207485	2.93552		0.207208	3.43067		0.206964	4.06729		0.207455	2.86479		0.207575	1.2025
	0.208382	5.62347		0.208454	3.57214		0.208484	2.90016		0.20845	2.93552		0.208049	3.43067		0.207869	4.06729		0.208246	2.82942		0.208394	1.2025
	0.209146	5.62347		0.209251	3.64288		0.209299	2.93552		0.209233	3.04163		0.208902	3.46604		0.208771	4.13803		0.208994	2.86479		0.20916	1.2025
	0.209999	5.62347		0.210047	3.74898		0.210121	2.90016		0.209979	3.04163		0.209655	3.46604		0.209499	4.10266		0.209913	2.93552		0.210143	1.2025
	0.210973	5.76495		0.210881	3.78435		0.210948	2.97089		0.210975	3.04163		0.210543	3.53678		0.210419	4.10266		0.210776	2.97089		0.210965	1.30861
	0.2117	5.83568		0.211712	3.74898		0.211759	2.97089		0.21166	3.11236		0.211488	3.60751		0.211225	4.20876		0.211511	2.97089		0.211631	1.2025
	0.21259	5.87105		0.212601	3.85509		0.212553	2.97089		0.212491	3.04163		0.21221	3.57214		0.212003	4.1734		0.212433	2.97089		0.212529	1.23787
	0.213387	5.90642		0.213404	3.78435		0.213501	3.077		0.213398	3.11236		0.213024	3.60751		0.212903	4.2795		0.213247	3.04163		0.21338	1.30861
	0.214253	5.97715		0.214201	3.89045		0.214337	3.14773		0.214281	3.1831		0.214004	3.71362		0.213708	4.35024		0.214122	3.077		0.214147	1.23787
	0.215044	6.01252		0.215077	3.85509		0.215021	3.14773		0.21496	3.11236		0.214799	3.67825		0.214568	4.2795		0.214865	3.077		0.215007	1.30861
	0.215934	6.08326		0.215879	3.92582		0.215925	3.14773		0.215864	3.14773		0.215602	3.74898		0.215454	4.42097		0.215688	3.11236		0.215835	1.30861
	0.216648	6.15399		0.216704	3.92582		0.216688	3.14773		0.216586	3.21847		0.216491	3.71362		0.216259	4.42097		0.216526	3.14773		0.216689	1.30861
	0.217536	6.22473		0.21762	3.96119		0.217555	3.1831		0.217461	3.25383		0.217184	3.71362		0.217062	4.45634		0.217421	3.14773		0.217584	1.30861
	0.218507	6.33083		0.218361	3.96119		0.218427	3.21847		0.218401	3.2892		0.218155	3.81972		0.217937	4.52707		0.21823	3.21847		0.218452	1.30861
	0.219217	6.29546		0.219151	3.99656		0.219242	3.25383		0.219034	3.25383		0.218965	3.81972		0.218747	4.52707		0.219023	3.1831		0.219108	1.30861
	0.220059	6.3662		0.220102	4.13803		0.219993	3.21847		0.220031	3.35994		0.219744	3.81972		0.219542	4.56244		0.219999	3.2892		0.220109	1.27324
	0.220968	6.50767		0.220865	4.13803		0.220909	3.2892		0.220768	3.35994		0.220613	3.89045		0.220465	4.56244		0.220697	3.2892		0.220804	1.34398
	0.221753	6.50767		0.221768	4.13803		0.221721	3.2892		0.221613	3.35994		0.221482	3.89045		0.221292	4.59781		0.221515	3.25383		0.221659	1.41471
	0.222584	6.61377		0.222613	4.1734		0.222476	3.2892		0.222494	3.39531		0.222144	3.89045		0.222028	4.63318		0.222473	3.32457		0.22255	1.34398
	0.223504	6.71988		0.223453	4.24413		0.223463	3.32457		0.223318	3.39531		0.223119	4.03193		0.222923	4.73928		0.223186	3.35994		0.223439	1.45008
	0.22417	6.64914		0.224208	4.2795		0.224172	3.32457		0.224103	3.43067		0.224013	4.03193		0.22376	4.77465		0.22408	3.39531		0.22412	1.41471
	0.225144	6.82598		0.225155	4.31487		0.225066	3.43067		0.225032	3.43067		0.224706	4.03193		0.224608	4.81002		0.224924	3.39531		0.225085	1.41471
	0.225969	6.82598		0.225977	4.35024		0.225936	3.39531		0.225893	3.53678		0.225608	4.06729		0.225416	4.81002		0.225664	3.43067		0.225913	1.37934
	0.226692	6.79061		0.226702	4.31487		0.226724	3.50141		0.226683	3.50141		0.226431	4.10266		0.226291	4.88075		0.226621	3.39531		0.226641	1.45008
	0.227561	6.89671		0.227587	4.45634		0.227538	3.39531		0.227501	3.50141		0.227137	4.06729		0.226982	4.88075		0.227493	3.46604		0.227687	1.45008
	0.228365	7.00282		0.228372	4.45634		0.228415	3.57214		0.228385	3.57214		0.228186	4.24413		0.227957	4.95149		0.228097	3.46604		0.228423	1.37934
	0.229275	7.07355		0.229224	4.45634		0.22919	3.57214		0.229147	3.60751		0.228946	4.20876		0.228692	4.95149		0.229152	3.53678		0.229185	1.45008
	0.230132	7.17966		0.230168	4.52707		0.230041	3.57214		0.230069	3.67825		0.229677	4.20876		0.22953	5.02222		0.22992	3.53678		0.230098	1.45008
	0.230937	7.21502		0.230893	4.52707		0.230878	3.60751		0.230897	3.71362		0.230619	4.24413		0.230366	5.12833		0.230706	3.60751		0.230927	1.45008
	0.231708	7.25039		0.231743	4.59781		0.231687	3.60751		0.231649	3.67825		0.231348	4.24413		0.231224	5.16369		0.231526	3.60751		0.231716	1.45008
	0.232614	7.32113		0.232565	4.66854		0.232594	3.64288		0.232543	3.74898		0.232238	4.24413		0.23195	5.12833		0.232423	3.60751		0.232681	1.41471
	0.233406	7.42723		0.233368	4.59781		0.233374	3.67825		0.233295	3.74898		0.233141	4.42097		0.2329	5.19906		0.233127	3.60751		0.233289	1.48545
	0.234179	7.42723		0.234219	4.66854		0.234152	3.71362		0.234207	3.74898		0.233903	4.3856		0.233689	5.19906		0.234141	3.71362		0.234227	1.45008
	0.235108	7.5687		0.235136	4.81002		0.235115	3.71362		0.235048	3.81972		0.23473	4.49171		0.234522	5.34053		0.234897	3.74898		0.235061	1.52081
	0.235901	7.5687		0.23588	4.73928		0.235868	3.74898		0.23586	3.78435		0.235602	4.52707		0.23546	5.3759		0.235743	3.74898		0.235805	1.48545
	0.236661	7.60407		0.23669	4.73928		0.236735	3.81972		0.236737	3.85509		0.236317	4.49171		0.236113	5.34053		0.236686	3.78435		0.236766	1.45008
	0.237605	7.74554		0.237609	4.91612		0.237626	3.85509		0.237637	4.03193		0.237199	4.52707		0.236984	5.44664		0.237479	3.78435		0.237526	1.52081
	0.238352	7.78091		0.238387	4.88075		0.238424	3.89045		0.238321	3.99656		0.238123	4.59781		0.237897	5.51737		0.238242	3.85509		0.238295	1.52081
	0.23917	7.85164		0.239196	4.95149		0.239209	3.89045		0.239165	3.89045		0.2389	4.63318		0.238676	5.55274		0.239051	3.89045		0.239203	1.52081
	0.240139	7.95775		0.240142	4.98685		0.240028	3.92582		0.240065	4.03193		0.239685	4.63318		0.239548	5.55274		0.239896	3.89045		0.240044	1.52081
	0.240809	7.92238		0.240853	4.98685		0.24091	3.96119		0.240812	4.03193		0.240584	4.70391		0.240393	5.62347		0.240738	3.92582		0.240878	1.59155
	0.241724	8.09922		0.24175	5.05759		0.241652	3.92582		0.24163	4.03193		0.241299	4.73928		0.241155	5.62347		0.241602	3.96119		0.24169	1.55618
	0.242517	8.13459		0.242644	5.16369		0.242585	3.99656		0.242522	4.06729		0.242247	4.77465		0.24203	5.69421		0.24234	4.03193		0.242547	1.62692
	0.243327	8.16995		0.243377	5.16369		0.243429	4.06729		0.243376	4.10266		0.24308	4.77465		0.242956	5.83568		0.243182	4.03193		0.243285	1.62692
	0.244199	8.27606		0.244302	5.2698		0.244186	4.06729		0.244113	4.10266		0.243851	4.84538		0.243709	5.87105		0.244062	4.06729		0.244237	1.66228
	0.245039	8.31142		0.245098	5.2698		0.245096	4.1734		0.245091	4.1734		0.244741	4.91612		0.244594	5.90642		0.244878	4.06729		0.24504	1.62692
	0.245824	8.41753		0.245842	5.2698		0.245928	4.13803		0.245776	4.1734		0.245638	4.91612		0.24534	5.90642		0.245672	4.10266		0.245749	1.62692
	0.246693	8.48826		0.246802	5.34053		0.246771	4.20876		0.24666	4.24413		0.24643	4.91612		0.246155	5.94178		0.246584	4.13803		0.24671	1.66228
	0.247571	8.6651		0.247589	5.3759		0.247551	4.24413		0.247578	4.31487		0.247285	5.05759		0.247022	6.04789		0.247274	4.13803		0.247539	1.66228
	0.248378	8.6651		0.248425	5.3759		0.248514	4.31487		0.248331	4.31487		0.248148	5.09296		0.247939	6.08326		0.248183	4.1734		0.248319	1.66228
	0.249254	8.77121		0.249273	5.44664		0.249246	4.24413		0.249208	4.35024		0.248897	5.12833		0.248692	6.08326		0.249057	4.24413		0.249259	1.73302
	0.249977	8.84194		0.250094	5.482		0.250086	4.31487		0.249986	4.3856		0.249772	5.16369		0.249574	6.15399		0.249784	4.24413		0.250101	1.69765
	0.25083	8.87731		0.250866	5.51737		0.250895	4.35024		0.250808	4.42097		0.250617	5.16369		0.250393	6.26009		0.250707	4.24413		0.250842	1.69765
	0.251729	8.98341		0.251773	5.62347		0.251723	4.3856		0.25166	4.45634		0.251392	5.19906		0.251192	6.26009		0.251595	4.2795		0.25174	1.73302
	0.252637	9.23099		0.252557	5.65884		0.252609	4.3856		0.25252	4.45634		0.252265	5.23443		0.252082	6.3662		0.252294	4.35024		0.252551	1.73302
	0.253376	9.16025		0.253356	5.65884		0.253335	4.3856		0.253252	4.45634		0.253097	5.23443		0.252931	6.40157		0.253211	4.45634		0.253372	1.69765
	0.254208	9.19562		0.254349	5.80031		0.254175	4.42097		0.254198	4.56244		0.253868	5.34053		0.253664	6.43693		0.25411	4.45634		0.25427	1.76839
	0.255069	9.40783		0.255064	5.80031		0.255089	4.52707		0.254959	4.56244		0.254761	5.3759		0.254551	6.43693		0.254825	4.45634		0.255136	1.83912
	0.255844	9.40783		0.25585	5.76495		0.255826	4.52707		0.255712	4.59781		0.25559	5.3759		0.255329	6.4723		0.255761	4.45634		0.255848	1.76839
	0.256712	9.5493		0.256786	5.87105		0.256662	4.52707		0.25666	4.59781		0.256389	5.44664		0.256196	6.61377		0.25662	4.56244		0.256831	1.80376
	0.257533	9.62003		0.257467	5.90642		0.257547	4.63318		0.25753	4.70391		0.25734	5.51737		0.257082	6.64914		0.257373	4.56244		0.25753	1.87449
	0.25839	9.72614		0.258395	5.94178		0.258314	4.63318		0.258279	4.63318		0.258033	5.51737		0.257773	6.68451		0.258269	4.59781		0.258383	1.83912
	0.259231	9.79687		0.259298	6.08326		0.25923	4.63318		0.259215	4.77465		0.258914	5.58811		0.258733	6.75524		0.259056	4.59781		0.259323	1.87449
	0.260028	9.83224		0.260018	6.04789		0.260071	4.70391		0.260083	4.84538		0.259844	5.65884		0.259556	6.79061		0.259874	4.66854		0.259957	1.83912
	0.260826	9.90297		0.260885	6.15399		0.260815	4.73928		0.260783	4.81002		0.260484	5.62347		0.260325	6.79061		0.260812	4.73928		0.260916	1.87449
	0.261753	10.1152		0.261779	6.15399		0.261717	4.81002		0.261672	4.81002		0.261404	5.69421		0.261232	6.93208		0.261598	4.73928		0.261727	1.94523
	0.262521	10.1152		0.262501	6.15399		0.262545	4.81002		0.262446	4.91612		0.26229	5.80031		0.262038	7.00282		0.262342	4.77465		0.262504	1.94523
	0.263381	10.2567		0.263377	6.18936		0.263337	4.81002		0.263374	4.91612		0.262996	5.80031		0.262842	7.03819		0.263296	4.84538		0.263425	1.94523
	0.264251	10.3628		0.264302	6.29546		0.264192	4.91612		0.264159	4.91612		0.263814	5.80031		0.263655	7.03819		0.264131	4.84538		0.264304	1.94523
	0.265055	10.4689		0.264985	6.29546		0.265082	4.95149		0.265063	4.98685		0.264771	5.90642		0.264512	7.14429		0.26484	4.84538		0.265019	1.87449
	0.265916	10.5042		0.266006	6.40157		0.265873	4.98685		0.265757	5.05759		0.265605	5.97715		0.265338	7.21502		0.2658	4.95149		0.265999	1.98059
	0.266774	10.6457		0.266811	6.50767		0.266714	5.02222		0.266694	5.05759		0.266354	5.90642		0.26617	7.32113		0.266464	4.88075		0.266875	2.01596
	0.267544	10.7164		0.267526	6.4723		0.267601	5.02222		0.267516	5.16369		0.267255	6.04789		0.267059	7.3565		0.267394	4.95149		0.267592	1.98059
	0.268324	10.7518		0.268421	6.54304		0.268342	5.05759		0.26831	5.16369		0.268078	6.04789		0.267825	7.39186		0.268171	4.95149		0.268457	2.01596
	0.269204	10.8225		0.269277	6.68451		0.269251	5.12833		0.269223	5.23443		0.268935	6.11862		0.268741	7.4626		0.269008	5.09296		0.269304	2.05133
	0.270006	10.9994		0.270011	6.61377		0.270077	5.12833		0.269991	5.16369		0.269732	6.11862		0.269507	7.42723		0.269905	5.02222		0.270026	2.05133
	0.270795	11.0347		0.270851	6.64914		0.270834	5.16369		0.270892	5.30516		0.270518	6.18936		0.270312	7.63944		0.270672	5.16369		0.270949	2.01596
	0.271727	11.1762		0.271736	6.75524		0.271751	5.2698		0.271664	5.23443		0.271402	6.18936		0.271226	7.63944		0.271471	5.16369		0.271846	2.05133
	0.272517	11.2469		0.272508	6.82598		0.272558	5.2698		0.27244	5.3759		0.272279	6.33083		0.272006	7.67481		0.272395	5.19906		0.272597	2.0867
	0.273347	11.3884		0.273476	6.93208		0.273328	5.34053		0.273364	5.41127		0.272999	6.29546		0.272859	7.71017		0.27326	5.2698		0.273483	2.0867
	0.274245	11.4238		0.274116	6.93208		0.274386	5.41127		0.274272	5.44664		0.273919	6.33083		0.273674	7.78091		0.274	5.2698		0.274313	2.0867
	0.274962	11.4592		0.274986	7.00282		0.275261	5.482		0.274901	5.482		0.274759	6.50767		0.274506	7.85164		0.274828	5.2698		0.275091	2.0867
	0.275856	11.7067		0.275868	7.07355		0.275996	5.482		0.275873	5.51737		0.275497	6.43693		0.275301	7.85164		0.275714	5.41127		0.275989	2.15743
	0.276744	11.8482		0.276687	7.14429		0.276889	5.482		0.276713	5.58811		0.276361	6.43693		0.276155	7.99311		0.276439	5.41127		0.276826	2.15743
	0.277478	11.8482		0.277536	7.17966		0.277624	5.482		0.277444	5.62347		0.277285	6.61377		0.277072	8.09922		0.277315	5.482		0.277595	2.1928
	0.278406	12.0604		0.278438	7.21502		0.278475	5.58811		0.278309	5.65884		0.278039	6.64914		0.277789	8.09922		0.278221	5.482		0.278464	2.1928
	0.279218	12.1665		0.279229	7.3565		0.279366	5.65884		0.279176	5.69421		0.278846	6.61377		0.27872	8.20532		0.278946	5.51737		0.279261	2.1928
	0.280013	12.2019		0.28002	7.3565		0.280128	5.58811		0.279998	5.72958		0.279753	6.71988		0.279529	8.24069		0.279893	5.55274		0.280107	2.22817
	0.280886	12.3787		0.280966	7.42723		0.280962	5.69421		0.280842	5.76495		0.280532	6.79061		0.280317	8.34679		0.280737	5.58811		0.280981	2.22817
	0.281743	12.4495		0.281653	7.42723		0.281896	5.80031		0.281643	5.83568		0.281413	6.82598		0.281262	8.4529		0.281533	5.69421		0.281793	2.26354
	0.282478	12.5202		0.282609	7.4626		0.282529	5.80031		0.282419	5.83568		0.282194	6.86135		0.282058	8.48826		0.28238	5.69421		0.282625	2.26354
	0.283381	12.6263		0.283548	7.5687		0.283455	5.80031		0.283284	5.90642		0.28303	6.89671		0.28288	8.52363		0.283289	5.76495		0.283424	2.22817
	0.284224	12.8031		0.284299	7.5687		0.284357	5.87105		0.284189	5.97715		0.283951	6.96745		0.283776	8.62973		0.283973	5.87105		0.284344	2.33427
	0.285025	12.8739		0.285174	7.71017		0.285062	5.90642		0.284996	6.01252		0.284759	7.03819		0.284531	8.70047		0.284928	5.83568		0.285099	2.33427
	0.285933	13.0507		0.286092	7.81628		0.285969	5.90642		0.28583	6.08326		0.285589	7.07355		0.285332	8.73584		0.285768	5.87105		0.286078	2.36964
	0.286701	13.1214		0.286774	7.74554		0.286889	6.01252		0.286674	6.15399		0.286473	7.21502		0.286365	8.84194		0.286518	5.87105		0.286813	2.33427
	0.287519	13.1922		0.287648	7.85164		0.287577	6.01252		0.287471	6.15399		0.287202	7.17966		0.287087	8.84194		0.28742	6.01252		0.287576	2.40501
	0.288428	13.3336		0.28854	7.92238		0.288519	6.08326		0.288472	6.22473		0.288148	7.28576		0.287955	8.94804		0.288305	6.01252		0.2886	2.47574
	0.289303	13.5105		0.289262	7.95775		0.289399	6.15399		0.289209	6.29546		0.2891	7.3565		0.28882	9.08952		0.289114	6.04789		0.289334	2.47574
	0.289971	13.5105		0.290148	7.95775		0.290074	6.15399		0.290015	6.33083		0.289811	7.39186		0.289627	9.12488		0.289998	6.08326		0.290163	2.47574
	0.29093	13.8288		0.291038	8.16995		0.290992	6.22473		0.29098	6.33083		0.290583	7.39186		0.290415	9.12488		0.29082	6.15399		0.291019	2.47574
	0.291746	13.8642		0.291818	8.16995		0.291779	6.22473		0.291736	6.40157		0.291529	7.49797		0.291376	9.30172		0.291639	6.15399		0.29176	2.40501
	0.292498	13.8995		0.29273	8.31142		0.292552	6.22473		0.292522	6.3662		0.292301	7.49797		0.292131	9.30172		0.292574	6.18936		0.29263	2.47574
	0.293423	14.0764		0.293513	8.24069		0.29353	6.3662		0.29345	6.4723		0.293151	7.60407		0.293001	9.40783		0.293296	6.22473		0.29344	2.47574
	0.294297	14.2178		0.294229	8.31142		0.294322	6.4723		0.294255	6.50767		0.293977	7.67481		0.293882	9.51393		0.29416	6.29546		0.294295	2.47574
	0.295104	14.3239		0.295137	8.41753		0.295093	6.3662		0.295033	6.61377		0.294818	7.63944		0.294596	9.47856		0.294969	6.33083		0.295168	2.51111
	0.295952	14.5008		0.296052	8.59437		0.296015	6.54304		0.295942	6.64914		0.295697	7.67481		0.29549	9.62003		0.29579	6.3662		0.296025	2.54648
	0.296737	14.5362		0.296775	8.559		0.296768	6.54304		0.296747	6.68451		0.296504	7.78091		0.29632	9.72614		0.296653	6.43693		0.296787	2.54648
	0.297634	14.713		0.297689	8.6651		0.297621	6.54304		0.297593	6.71988		0.297265	7.74554		0.297039	9.72614		0.297441	6.43693		0.297587	2.54648
	0.298546	14.9252		0.29851	8.6651		0.298503	6.68451		0.298536	6.82598		0.29816	7.92238		0.29797	9.83224		0.298292	6.4723		0.298512	2.54648
	0.29928	14.8898		0.299253	8.70047		0.29931	6.71988		0.29922	6.75524		0.298927	7.95775		0.298764	9.93834		0.299066	6.54304		0.299351	2.61721
	0.30017	15.102		0.300171	8.84194		0.300162	6.79061		0.300075	6.86135		0.299751	7.99311		0.299561	9.93834		0.300024	6.64914		0.300094	2.61721
	0.300938	15.1374		0.300956	8.84194		0.30103	6.82598		0.300979	7.00282		0.300665	8.09922		0.300439	10.0798		0.30084	6.68451		0.300995	2.61721
	0.301777	15.2789		0.301764	8.84194		0.301797	6.86135		0.301777	7.00282		0.301504	8.13459		0.301256	10.1505		0.301611	6.68451		0.301748	2.61721
	0.302586	15.3496		0.302658	8.98341		0.302652	6.93208		0.302619	7.03819		0.302304	8.20532		0.302048	10.1505		0.302491	6.75524		0.302674	2.68795
	0.303519	15.6326		0.303429	9.05415		0.303492	6.96745		0.303482	7.14429		0.303137	8.16995		0.302985	10.3274		0.303298	6.79061		0.303499	2.68795
	0.304291	15.6326		0.304264	9.12488		0.304281	6.96745		0.30422	7.10892		0.304022	8.34679		0.303773	10.3981		0.304092	6.79061		0.304329	2.68795
	0.305082	15.7387		0.305171	9.19562		0.305113	7.00282		0.305127	7.21502		0.304732	8.31142		0.304633	10.5042		0.304985	6.86135		0.305161	2.72332
	0.305907	15.8448		0.305935	9.23099		0.305982	7.10892		0.305893	7.28576		0.305671	8.41753		0.305478	10.5042		0.305724	6.89671		0.306006	2.72332
	0.306693	15.9509		0.306793	9.37246		0.306849	7.21502		0.306724	7.28576		0.306471	8.4529		0.306297	10.6103		0.306562	6.93208		0.306737	2.82942
	0.307658	16.1984		0.3076	9.44319		0.307644	7.25039		0.307568	7.39186		0.307272	8.48826		0.307085	10.6811		0.307458	7.00282		0.307607	2.75869
	0.308443	16.3045		0.308402	9.44319		0.308536	7.28576		0.30843	7.39186		0.30819	8.59437		0.307984	10.7164		0.308178	7.03819		0.308495	2.86479
	0.309252	16.3753		0.309284	9.6554		0.309308	7.3565		0.309224	7.42723		0.309005	8.70047		0.308819	10.8225		0.309045	7.03819		0.309194	2.75869
	0.310096	16.5167		0.310216	9.72614		0.31018	7.42723		0.310123	7.53333		0.309877	8.77121		0.309566	10.9286		0.309981	7.10892		0.310106	2.86479
	0.310928	16.6936		0.310976	9.7615		0.311018	7.42723		0.310945	7.63944		0.310672	8.80657		0.310464	11.0701		0.310745	7.17966		0.310984	2.86479
	0.311742	16.7997		0.311768	9.72614		0.311742	7.49797		0.311652	7.60407		0.31148	8.87731		0.311243	11.0347		0.311609	7.17966		0.311721	2.86479
	0.312612	16.9412		0.312648	9.86761		0.31261	7.53333		0.312633	7.67481		0.31225	8.87731		0.312084	11.1762		0.312515	7.3565		0.31261	2.86479
	0.313492	17.118		0.313441	9.86761		0.313561	7.63944		0.313451	7.74554		0.31325	9.01878		0.31297	11.2469		0.313252	7.3565		0.313471	2.93552
	0.314326	17.2241		0.314257	10.0091		0.314207	7.5687		0.314214	7.78091		0.31401	9.01878		0.313818	11.3531		0.314185	7.42723		0.31422	2.93552
	0.315126	17.3302		0.31519	10.1152		0.315182	7.74554		0.315123	7.81628		0.314745	9.08952		0.314592	11.3884		0.31503	7.4626		0.315211	2.97089
	0.315951	17.4363		0.315913	10.1859		0.316055	7.81628		0.315922	7.92238		0.315726	9.16025		0.315507	11.6006		0.315675	7.3565		0.315962	3.00626
	0.316751	17.507		0.316891	10.2567		0.316754	7.78091		0.316651	7.92238		0.316461	9.16025		0.316292	11.636		0.316577	7.42723		0.316776	3.00626
	0.31765	17.7193		0.317633	10.3274		0.317649	7.88701		0.317577	8.02848		0.317348	9.23099		0.317092	11.6006		0.317469	7.53333		0.31769	3.00626
	0.318484	17.8607		0.31841	10.3981		0.318441	7.88701		0.318366	8.02848		0.318193	9.37246		0.317986	11.7775		0.318284	7.49797		0.318421	3.04163
	0.319218	17.8961		0.319402	10.5396		0.319232	7.92238		0.319165	8.09922		0.318947	9.40783		0.318782	11.8128		0.319166	7.63944		0.319287	3.077
	0.320147	18.1437		0.320126	10.575		0.320047	7.99311		0.320048	8.13459		0.319798	9.44319		0.319566	11.9543		0.319929	7.63944		0.32019	3.00626
	0.320999	18.3205		0.320965	10.6457		0.320955	8.09922		0.320972	8.31142		0.320698	9.58466		0.320499	12.0604		0.320801	7.71017		0.320928	3.077
	0.321747	18.3205		0.321792	10.6811		0.32172	8.13459		0.321674	8.31142		0.321391	9.47856		0.321207	12.0604		0.321655	7.71017		0.321781	3.077
	0.322535	18.4266		0.322668	10.8579		0.322614	8.24069		0.322559	8.34679		0.322266	9.6554		0.32206	12.1665		0.322539	7.85164		0.32269	3.21847
	0.323446	18.6742		0.323458	10.8579		0.323512	8.31142		0.32345	8.4529		0.323196	9.7615		0.323039	12.3434		0.323256	7.74554		0.323381	3.14773
	0.324218	18.7095		0.324344	10.9994		0.324271	8.34679		0.324232	8.4529		0.323946	9.72614		0.323748	12.3434		0.324208	7.88701		0.32435	3.2892
	0.325165	18.9925		0.325077	10.9994		0.325172	8.41753		0.325124	8.62973		0.324862	9.83224		0.324554	12.4141		0.32496	7.85164		0.32521	3.25383
	0.326008	19.2047		0.325927	11.1408		0.325929	8.41753		0.325906	8.559		0.325671	9.90297		0.325545	12.6263		0.325807	7.88701		0.325858	3.25383
	0.326731	19.2047		0.32683	11.3177		0.326759	8.52363		0.326713	8.6651		0.326414	9.90297		0.326211	12.6263		0.326587	7.99311		0.32684	3.2892
	0.327673	19.4169		0.327645	11.3531		0.327614	8.59437		0.327659	8.80657		0.327315	9.97371		0.327113	12.7324		0.327581	8.09922		0.327709	3.2892
	0.328442	19.5584		0.328417	11.3531		0.328477	8.6651		0.328374	8.77121		0.32813	10.0444		0.327946	12.8031		0.328297	8.06385		0.328383	3.25383
	0.329225	19.5584		0.329347	11.4945		0.329236	8.6651		0.329205	8.80657		0.328956	10.1505		0.328711	12.8385		0.329072	8.09922		0.329316	3.25383
	0.330168	19.9474		0.330162	11.6006		0.330135	8.80657		0.330119	8.94804		0.329815	10.2213		0.329582	12.9446		0.329876	8.13459		0.330193	3.32457
	0.330948	19.9828		0.330969	11.6714		0.330998	8.87731		0.330892	8.94804		0.330646	10.2567		0.33046	13.1214		0.330759	8.24069		0.330837	3.32457
	0.331749	20.0889		0.331787	11.6714		0.331811	8.91268		0.331769	9.05415		0.331445	10.292		0.331196	13.0861		0.331679	8.24069		0.331851	3.35994
	0.332688	20.3718		0.332526	11.7067		0.332703	8.98341		0.33262	9.16025		0.332342	10.4335		0.332107	13.2275		0.332461	8.34679		0.332622	3.43067
	0.333448	20.4072		0.333479	11.9543		0.33352	9.05415		0.333352	9.12488		0.333194	10.4689		0.332941	13.369		0.333274	8.38216		0.333418	3.35994
	0.334268	20.5133		0.334309	12.025		0.334293	9.08952		0.334243	9.16025		0.333879	10.4335		0.333759	13.4398		0.334128	8.41753		0.334382	3.39531
	0.335162	20.7609		0.3351	12.0604		0.335185	9.19562		0.335151	9.33709		0.334773	10.5042		0.334643	13.5812		0.335038	8.52363		0.335087	3.39531
	0.335928	20.7962		0.335946	12.1665		0.335986	9.23099		0.335887	9.33709		0.335652	10.6811		0.335479	13.6873		0.33572	8.4529		0.335916	3.35994
	0.33675	20.9731		0.336851	12.3434		0.336836	9.33709		0.336813	9.44319		0.336381	10.6457		0.336226	13.7227		0.33668	8.559		0.336777	3.43067
	0.337601	21.0792		0.337536	12.3434		0.337678	9.44319		0.337614	9.44319		0.337347	10.8225		0.337149	13.8642		0.337396	8.559		0.337667	3.43067
	0.338407	21.2914		0.338429	12.4141		0.338442	9.44319		0.338319	9.44319		0.338174	10.8933		0.337896	13.9349		0.338279	8.62973		0.338449	3.43067
	0.339274	21.3621		0.339338	12.5909		0.33926	9.51393		0.339225	9.62003		0.338916	10.8579		0.33872	13.9703		0.339097	8.73584		0.339257	3.43067
	0.340104	21.539		0.340105	12.5909		0.340153	9.62003		0.340174	9.7615		0.339811	10.964		0.339625	14.1825		0.339868	8.73584		0.340136	3.46604
	0.340903	21.5743		0.340997	12.7324		0.341002	9.6554		0.340817	9.69077		0.34061	11.0701		0.340401	14.2532		0.340744	8.73584		0.340917	3.43067
	0.341791	21.7512		0.341805	12.7678		0.341807	9.72614		0.341747	9.83224		0.34141	11.1055		0.34128	14.3239		0.341674	8.87731		0.341734	3.43067
	0.342573	21.8926		0.342588	12.8031		0.342653	9.79687		0.342605	9.90297		0.342311	11.2116		0.342077	14.43		0.342353	8.80657		0.342628	3.50141
	0.343371	21.928		0.343471	12.9446		0.343418	9.83224		0.343365	9.90297		0.343172	11.3177		0.34288	14.5362		0.343245	8.91268		0.343404	3.46604
	0.344267	22.1049		0.344332	13.0861		0.344286	9.90297		0.344253	9.97371		0.343988	11.3177		0.343765	14.5715		0.34416	9.01878		0.344291	3.50141
	0.345144	22.3171		0.345053	13.0861		0.345122	10.0444		0.345043	10.1152		0.344864	11.4945		0.344649	14.7837		0.344928	9.01878		0.345114	3.50141
	0.34588	22.3878		0.345963	13.1922		0.345902	9.97371		0.345848	10.1152		0.345644	11.4945		0.345467	14.8545		0.345817	9.12488		0.345879	3.50141
	0.346746	22.5646		0.346791	13.2983		0.346805	9.93834		0.346723	10.2567		0.346465	11.6006		0.346268	14.8898		0.346629	9.12488		0.346781	3.60751
	0.347616	22.8122		0.347559	13.3336		0.347702	9.93834		0.347639	10.292		0.34737	11.6006		0.347098	15.0313		0.34736	9.12488		0.347612	3.60751
	0.348398	22.8476		0.348546	13.5812		0.348335	9.86761		0.348361	10.3628		0.348131	11.6714		0.347934	15.102		0.348298	9.30172		0.34846	3.60751
	0.349301	22.989		0.349345	13.652		0.349314	10.1152		0.349204	10.4335		0.348888	11.7067		0.348743	15.2081		0.349124	9.26635		0.349334	3.67825
	0.350087	23.1659		0.350087	13.5812		0.350127	10.1505		0.349967	10.5042		0.349866	11.8836		0.349629	15.3496		0.349889	9.30172		0.350064	3.67825
	0.350914	23.272		0.351013	13.8288		0.350873	10.1859		0.350851	10.5042		0.350675	11.9189		0.35043	15.4557		0.350802	9.37246		0.350929	3.67825
	0.351764	23.4135		0.351841	13.8995		0.351809	10.3981		0.351801	10.6811		0.351421	11.7775		0.351213	15.5264		0.351594	9.44319		0.35183	3.74898
	0.352588	23.5549		0.352627	13.9703		0.3526	10.3981		0.35256	10.7872		0.35244	12.0604		0.352199	15.7387		0.352377	9.44319		0.352575	3.74898
	0.353427	23.661		0.353563	14.1825		0.353352	10.3274		0.353408	10.7872		0.353061	12.025		0.352894	15.6679		0.353369	9.6554		0.353466	3.74898
	0.354279	23.8732		0.35427	14.1117		0.354327	10.6103		0.354251	10.9286		0.354019	12.2019		0.353695	15.7387		0.354153	9.62003		0.354283	3.74898
	0.355168	24.0854		0.355099	14.1825		0.355073	10.5396		0.354952	10.8579		0.35481	12.2019		0.354597	15.9509		0.354933	9.6554		0.35501	3.78435
	0.355892	24.1562		0.355976	14.3239		0.355943	10.6811		0.3559	11.0347		0.355604	12.2372		0.35539	15.9862		0.355757	9.69077		0.355956	3.81972
	0.356761	24.2977		0.356724	14.3947		0.356816	10.7164		0.356816	11.2116		0.356483	12.308		0.356276	16.0923		0.356651	9.7615		0.356826	3.85509
	0.357676	24.5452		0.357596	14.43		0.357548	10.7518		0.357533	11.2116		0.357291	12.4141		0.357119	16.3045		0.357427	9.7615		0.357577	3.96119
	0.358425	24.5806		0.358467	14.5362		0.358399	10.7518		0.358345	11.2469		0.358084	12.4141		0.357897	16.3399		0.358306	9.83224		0.358453	3.96119
	0.359322	24.8635		0.35926	14.4654		0.35934	10.8579		0.359312	11.3531		0.359071	12.6617		0.358755	16.446		0.359115	9.86761		0.359344	3.99656
	0.360154	24.8635		0.360087	14.5715		0.360069	11.0347		0.360043	11.3884		0.359785	12.6617		0.359657	16.6582		0.359905	9.86761		0.360086	3.96119
	0.360922	24.8989		0.361003	14.6776		0.360969	11.0701		0.360799	11.4238		0.36066	12.697		0.360354	16.6228		0.360783	9.97371		0.361053	4.03193
	0.361792	25.0757		0.361729	14.713		0.361779	11.1408		0.361707	11.5653		0.361471	12.7324		0.361218	16.6936		0.361527	9.93834		0.361748	4.03193
	0.362591	25.2172		0.362607	14.8191		0.362553	11.1055		0.362525	11.6006		0.362301	12.8739		0.362141	16.9765		0.362441	10.0091		0.362562	4.03193
	0.363419	25.3233		0.363433	14.9252		0.363503	11.2469		0.363497	11.7775		0.363046	12.8031		0.362878	17.0119		0.363378	10.0798		0.363444	4.10266
	0.364266	25.4648		0.364259	15.0313		0.364333	11.3177		0.364294	11.9189		0.363947	12.9446		0.363806	17.1887		0.364114	10.0798		0.364239	4.10266
	0.365046	25.5002		0.365099	15.1728		0.36509	11.3884		0.365057	11.8836		0.36488	13.0507		0.364631	17.2948		0.364895	10.0444		0.365075	4.1734
	0.365963	25.7124		0.365997	15.2789		0.365943	11.3884		0.36589	11.9897		0.365582	13.0861		0.365376	17.2241		0.365833	10.1505		0.365918	4.1734
	0.366749	25.7477		0.36675	15.3496		0.366816	11.4945		0.366799	12.0958		0.366428	13.1214		0.366275	17.4363		0.366563	10.1505		0.366743	4.10266
	0.367592	25.9953		0.367578	15.385		0.367559	11.5653		0.367569	12.0958		0.367284	13.2275		0.367115	17.6131		0.367442	10.1859		0.367563	4.10266
	0.368422	26.1368		0.368519	15.6326		0.368499	11.6006		0.368422	12.2372		0.368091	13.2983		0.367876	17.5778		0.368278	10.292		0.368477	4.1734
	0.369321	26.3844		0.369248	15.5972		0.369306	11.7421		0.369269	12.308		0.368883	13.3336		0.368757	17.7546		0.36909	10.2213		0.369208	4.10266
	0.370075	26.3844		0.370114	15.7033		0.37009	11.8128		0.370053	12.3434		0.369816	13.5105		0.369522	17.8254		0.369952	10.3274		0.370065	4.1734
	0.370915	26.5258		0.370895	15.774		0.371039	11.8836		0.370883	12.4848		0.370571	13.5105		0.370383	17.9668		0.370795	10.3274		0.37092	4.2795
	0.371804	26.8088		0.371707	15.8094		0.371787	11.9189		0.371754	12.5202		0.371455	13.6873		0.371274	18.179		0.371612	10.3274		0.371762	4.24413
	0.372503	26.7734		0.372665	16.1277		0.372592	11.9189		0.372528	12.5202		0.372298	13.6873		0.372053	18.2144		0.372406	10.292		0.372495	4.2795
	0.37339	27.021		0.373444	16.1277		0.373553	12.1311		0.373408	12.7324		0.373118	13.7581		0.372827	18.2144		0.373323	10.3274		0.373544	4.35024
	0.374282	27.3039		0.374216	16.1984		0.374279	12.1665		0.374202	12.7678		0.373949	13.8642		0.373752	18.4973		0.374047	10.3274		0.374275	4.35024
	0.375076	27.41		0.375167	16.4106		0.375078	12.1665		0.375012	12.7678		0.374766	13.9349		0.374562	18.5681		0.374902	10.2213		0.375049	4.2795
	0.375961	27.693		0.375916	16.4106		0.375993	12.1665		0.375883	12.9446		0.375592	14.0056		0.375389	18.6034		0.375854	10.292		0.376019	4.35024
	0.376794	27.8344		0.376783	16.4814		0.376736	12.2372		0.376687	13.0153		0.376434	14.0764		0.376293	18.8157		0.376556	10.1505		0.376768	4.35024
	0.377559	27.8698		0.377676	16.6936		0.377632	12.2019		0.377546	13.0153		0.377239	14.1117		0.377114	18.9218		0.377436	10.1152		0.377604	4.35024
	0.378445	28.1881		0.378412	16.6582		0.378487	12.3434		0.378376	13.1922		0.378067	14.2178		0.377958	18.9925		0.378351	10.0091		0.378486	4.3856
	0.379196	28.082		0.379302	16.8704		0.379242	12.4848		0.379186	13.1922		0.379009	14.43		0.378769	19.1693		0.379028	9.83224		0.379212	4.35024
	0.380031	28.2942		0.380182	17.0826		0.379999	12.5202		0.380032	13.3336		0.379751	14.3593		0.37957	19.1693		0.379935	9.79687		0.380059	4.3856
	0.380888	28.5064		0.380911	17.0473		0.380941	12.5909		0.380937	13.4751		0.380657	14.5008		0.38046	19.3108		0.38074	9.7615		0.380999	4.42097
	0.381729	28.6479		0.381703	17.0826		0.381794	12.7324		0.381657	13.4044		0.381458	14.5715		0.381302	19.4169		0.381528	9.5493		0.38168	4.42097
	0.38259	28.9308		0.382603	17.2948		0.382666	12.8031		0.382518	13.5459		0.382188	14.5008		0.382049	19.4876		0.382499	9.26635		0.382561	4.42097
	0.383397	29.0016		0.38345	17.4009		0.383482	12.8385		0.38342	13.652		0.383161	14.6423		0.382925	19.5937		0.383321	8.84194		0.383445	4.42097
	0.384282	29.2845		0.384252	17.3656		0.384286	12.9446		0.384211	13.7227		0.383981	14.8191		0.38372	19.6645		0.384077	8.52363		0.384257	4.42097
	0.385075	29.3199		0.385092	17.5424		0.385074	13.0153		0.385022	13.7581		0.384752	14.7837		0.384527	19.7706		0.384993	8.41753		0.385136	4.49171
	0.385916	29.4613		0.385946	17.6131		0.385995	13.0861		0.385898	13.8995		0.385611	14.9252		0.385412	19.9474		0.385832	8.38216		0.38597	4.49171
	0.386806	29.7089		0.38678	17.7546		0.386802	13.1922		0.386679	13.9349		0.386462	14.9959		0.386257	20.0535		0.386566	8.16995		0.386782	4.49171
	0.387598	29.815		0.387604	17.8961		0.387622	13.1214		0.387514	14.0056		0.38725	15.0667		0.387106	20.195		0.387504	8.16995		0.387698	4.52707
	0.388444	30.0626		0.388393	17.9315		0.388456	13.1568		0.388354	14.0764		0.388084	15.102		0.387888	20.195		0.38827	8.09922		0.38849	4.49171
	0.389327	30.3455		0.389226	18.0376		0.389236	13.2629		0.389195	14.2178		0.388913	15.2081		0.388788	20.3718		0.389148	8.09922		0.38928	4.52707
	0.390055	30.3455		0.390155	18.2144		0.390128	13.3336		0.39007	14.3593		0.389759	15.2435		0.389539	20.4072		0.390022	8.06385		0.390201	4.56244
	0.390945	30.6992		0.390898	18.179		0.390906	13.4398		0.390906	14.3947		0.390582	15.2435		0.390414	20.5487		0.390729	7.88701		0.390829	4.49171
	0.391712	30.6992		0.391779	18.3912		0.391716	13.4044		0.391659	14.43		0.391408	15.4203		0.391313	20.8316		0.391598	8.02848		0.391725	4.52707
	0.392573	30.8761		0.392604	18.4266		0.392677	13.5105		0.392466	14.5008		0.392255	15.4203		0.392014	20.7255		0.392434	7.99311		0.392599	4.63318
	0.393421	31.0883		0.39344	18.6034		0.393427	13.6166		0.393373	14.6423		0.39309	15.4203		0.3929	20.9377		0.393307	7.99311		0.393394	4.63318
	0.394244	31.3005		0.394266	18.6742		0.394265	13.7227		0.394209	14.713		0.393934	15.5618		0.393762	21.0085		0.394099	7.95775		0.394195	4.66854
	0.395098	31.5127		0.395111	18.7803		0.395078	13.7581		0.395099	14.6776		0.394782	15.6326		0.394537	21.0438		0.394955	7.88701		0.395093	4.73928
	0.395923	31.6188		0.395946	18.9218		0.396	13.9349		0.39595	14.7484		0.395659	15.774		0.395375	21.2207		0.395819	7.78091		0.395964	4.77465
	0.396817	31.831		0.39681	18.9925		0.396796	13.8995		0.396716	14.7837		0.396442	15.8448		0.396254	21.2914		0.396624	7.67481		0.39674	4.70391
	0.397524	31.7603		0.397616	19.0279		0.39762	14.041		0.397566	14.8898		0.397225	15.8094		0.397002	21.3268		0.397384	7.63944		0.39765	4.77465
	0.398407	32.0432		0.398342	18.9571		0.398455	14.041		0.398426	15.0667		0.398167	15.9862		0.397909	21.5743		0.398341	7.71017		0.398453	4.84538
	0.399266	32.22		0.399307	19.2047		0.399236	14.0056		0.399192	15.0667		0.398899	15.9155		0.398732	21.6804		0.398966	7.53333		0.399245	4.77465
	0.400056	32.3615		0.400101	19.3108		0.400148	14.0056		0.400101	15.2081		0.3998	15.9862		0.399537	21.6804		0.399959	7.63944		0.40011	4.77465
	0.400922	32.503		0.400934	19.3462		0.400946	13.6873		0.400836	15.2081		0.400657	16.2692		0.400465	21.8926		0.400761	7.63944		0.400966	4.84538
	0.401753	32.5737		0.401775	19.3815		0.401731	13.6166		0.401654	15.1728		0.401439	16.2338		0.401248	21.928		0.401547	7.63944		0.401728	4.81002
	0.402604	32.7859		0.4026	19.523		0.402613	13.652		0.402625	15.4911		0.402269	16.2692		0.402076	21.8219		0.402519	7.71017		0.40267	4.91612
	0.403463	33.0335		0.403377	19.523		0.403448	13.7581		0.403347	15.2435		0.403071	16.3045		0.402959	22.0341		0.403216	7.67481		0.403337	4.84538
	0.404228	33.1042		0.404258	19.6291		0.404216	13.8288		0.404136	15.1728		0.403996	16.5167		0.403736	21.928		0.404097	7.71017		0.404183	4.91612
	0.40508	33.2457		0.405118	19.7352		0.405169	14.0056		0.405056	15.2435		0.40483	16.5167		0.404544	21.9987		0.404942	7.85164		0.405097	4.98685
	0.405972	33.564		0.405923	19.8413		0.405957	14.0764		0.405902	15.3496		0.405626	16.5875		0.405461	22.2463		0.405685	7.78091		0.405856	4.98685
	0.406712	33.5286		0.406745	19.9121		0.406695	14.0764		0.406713	15.3496		0.406489	16.6936		0.406218	22.211		0.40656	7.95775		0.406673	4.98685
	0.407602	33.847		0.407582	19.9828		0.407674	14.1825		0.407602	15.4911		0.407289	16.6936		0.40708	22.2817		0.407462	8.02848		0.407615	5.09296
	0.408409	33.9884		0.408413	20.0182		0.408467	14.2532		0.408348	15.4911		0.408185	16.8704		0.40792	22.3524		0.40821	8.06385		0.408409	5.09296
	0.409212	33.9884		0.409249	20.0535		0.409272	14.3239		0.409195	15.5618		0.408948	16.7997		0.408692	22.3524		0.409076	8.13459		0.40923	5.09296
	0.410075	34.2714		0.410125	20.195		0.410157	14.3947		0.410034	15.6326		0.409707	16.7997		0.409566	22.4585		0.409919	8.16995		0.410143	5.09296
	0.410879	34.4128		0.410899	20.195		0.41094	14.4654		0.410934	15.8094		0.410718	17.0473		0.410415	22.5293		0.410639	8.16995		0.410938	5.09296
	0.411736	34.5897		0.411791	20.3011		0.411681	14.4654		0.411701	15.7033		0.411406	16.9765		0.411225	22.5646		0.411571	8.31142		0.411714	5.09296
	0.412597	34.8019		0.412602	20.3718		0.412579	14.5715		0.412572	15.5264		0.412271	17.0473		0.412091	22.8122		0.412455	8.38216		0.412714	5.16369
	0.413439	34.8726		0.413425	20.3011		0.413434	14.5715		0.413361	15.5618		0.413139	17.1887		0.412949	22.8122		0.413156	8.20532		0.413396	5.09296
	0.414184	34.7311		0.414315	20.5133		0.414218	14.6069		0.41416	15.5264		0.413945	17.2241		0.413694	22.7415		0.414058	8.34679		0.414298	5.09296
	0.415082	34.8726		0.415085	20.5487		0.415172	14.7484		0.41503	15.5264		0.414782	17.3302		0.414561	22.7768		0.414962	8.38216		0.41512	5.12833
	0.415942	35.1202		0.415985	20.6548		0.415922	14.713		0.415831	15.4203		0.415627	17.3302		0.41545	22.8122		0.415698	8.24069		0.41595	5.09296
	0.416733	35.1202		0.416812	20.6548		0.416737	14.7837		0.416682	15.4203		0.416409	17.3302		0.41627	22.6354		0.416583	8.24069		0.416811	5.09296
	0.417616	35.4031		0.417669	20.6194		0.417608	14.8545		0.417542	15.5264		0.417302	17.4363		0.417129	22.1402		0.417461	8.31142		0.417577	5.09296
	0.4184	35.3678		0.41842	20.584		0.418388	14.8191		0.418326	15.4203		0.418123	17.4717		0.417996	21.7512		0.418234	8.16995		0.418417	5.12833
	0.419216	35.4739		0.419335	20.6548		0.419154	14.7837		0.419214	15.4203		0.41884	17.2595		0.418807	21.4682		0.419195	8.16995		0.419345	5.23443
	0.420087	35.7214		0.420107	20.584		0.420152	14.9606		0.42005	15.4911		0.419746	17.3302		0.419598	21.2207		0.419948	7.99311		0.420047	5.16369
	0.420872	35.7922		0.420965	20.5133		0.42088	14.8898		0.420816	15.2435		0.420647	17.2948		0.420441	20.9023		0.420769	7.88701		0.420934	5.23443
	0.421772	36.0398		0.421833	20.5487		0.421743	14.9252		0.421718	15.2435		0.421479	17.0473		0.421212	20.3718		0.421585	7.81628		0.421879	5.3759
	0.422587	36.0044		0.422557	20.3011		0.422648	14.9959		0.422546	15.0313		0.422254	16.8704		0.422103	19.9828		0.422443	7.85164		0.422623	5.34053
	0.423446	35.969		0.423465	20.2657		0.423415	14.9606		0.423364	14.7837		0.42316	16.7997		0.422982	19.523		0.423236	7.99311		0.423403	5.30516
	0.42426	35.969		0.424308	20.2657		0.424249	14.9959		0.424257	14.5715		0.423857	16.5875		0.42371	18.9925		0.42409	7.99311		0.424221	5.30516
	0.425084	35.8629		0.425181	20.195		0.425157	15.1374		0.425003	14.2178		0.424839	16.729		0.424588	18.7449		0.424923	8.02848		0.42506	5.41127
	0.425991	36.1812		0.425876	19.9121		0.425923	15.1374		0.425859	14.0056		0.425577	16.6582		0.425464	18.6034		0.425754	8.02848		0.425911	5.3759
	0.426733	35.7214		0.426783	19.9828		0.426809	15.2435		0.426756	13.8642		0.426392	16.5167		0.42625	18.2498		0.426626	8.16995		0.426789	5.44664
	0.427636	35.6861		0.42753	19.9121		0.427574	15.1728		0.427579	13.7581		0.427289	16.5521		0.427089	17.8961		0.42742	8.24069		0.427558	5.482
	0.428456	35.6861		0.428445	20.0535		0.428391	15.2435		0.428346	13.6166		0.428115	16.5167		0.427972	17.507		0.428219	8.24069		0.428395	5.482
	0.429206	35.6861		0.429292	20.0535		0.429374	15.385		0.429239	13.6166		0.42894	16.5167		0.428738	17.0119		0.429026	8.20532		0.429247	5.55274
	0.430122	36.0044		0.430088	20.0535		0.430138	15.2435		0.430088	13.5459		0.429745	16.5167		0.429606	16.6936		0.429916	8.24069		0.429981	5.58811
	0.430903	36.0044		0.430939	20.0889		0.430899	15.1728		0.430838	13.4044		0.430604	16.5521		0.430543	16.2338		0.430738	8.20532		0.430891	5.51737
	0.43172	36.0751		0.431818	20.2304		0.431845	15.385		0.431766	13.1922		0.431385	16.5521		0.431214	15.5972		0.431669	8.31142		0.431828	5.58811
	0.432598	36.3581		0.432548	20.1243		0.432627	15.3142		0.432556	13.0153		0.432324	16.6936		0.432136	15.4557		0.432431	8.24069		0.432581	5.58811
	0.433435	36.5349		0.433412	20.2657		0.433467	15.3142		0.433405	12.9092		0.433134	16.6582		0.43297	15.2789		0.43322	8.24069		0.433394	5.65884
	0.434282	36.4642		0.434284	20.3718		0.434298	15.2435		0.434279	12.7678		0.43393	16.6228		0.433698	15.0667		0.434141	8.38216		0.434289	5.69421
	0.435068	36.4288		0.435105	20.2657		0.435093	15.2435		0.435055	12.7324		0.434727	16.5875		0.434596	15.102		0.434869	8.38216		0.435031	5.69421
	0.435865	36.3581		0.435971	20.2657		0.435916	15.1728		0.435831	12.6263		0.435592	16.5167		0.435387	14.9252		0.435743	8.4529		0.43592	5.72958
	0.436744	36.4995		0.436785	20.195		0.436746	15.1374		0.436758	12.6263		0.436488	16.5167		0.43619	14.6776		0.436572	8.52363		0.436773	5.76495
	0.437575	36.6056		0.43758	20.0889		0.43757	15.102		0.43753	12.5909		0.43727	16.4106		0.437088	14.713		0.437358	8.52363		0.437561	5.83568
	0.438353	36.4995		0.438421	20.0182		0.438407	15.0313		0.438401	12.5202		0.438097	16.3753		0.43787	14.5715		0.438214	8.52363		0.438376	5.83568
	0.439233	36.7825		0.439296	20.0535		0.439304	15.0667		0.439213	12.4495		0.438878	16.1631		0.438744	14.6069		0.439045	8.559		0.43926	5.90642
	0.440142	36.8886		0.440049	19.8413		0.44011	14.9959		0.440059	12.4141		0.43983	16.2338		0.439636	14.6069		0.439828	8.52363		0.439978	5.90642
	0.440928	36.8886		0.440956	19.9121		0.440904	14.8898		0.440833	12.3434		0.440586	15.9862		0.440367	14.4654		0.440709	8.59437		0.440848	5.94178
	0.441712	36.7471		0.441746	19.8413		0.441817	14.7837		0.441771	12.4141		0.441469	15.8801		0.441228	14.6069		0.441628	8.80657		0.441771	5.97715
	0.442596	36.9593		0.442549	19.7352		0.442478	14.6423		0.442434	12.2372		0.442325	15.7033		0.442132	14.5362		0.442377	8.80657		0.442547	6.01252
	0.443311	36.5349		0.443431	19.8413		0.443468	14.6423		0.443311	12.2726		0.443165	15.5264		0.442852	14.2532		0.443276	8.84194		0.443456	6.04789
	0.444235	36.8886		0.444238	19.7706		0.444286	14.6069		0.4442	12.2726		0.443991	15.4911		0.44375	14.1825		0.444132	8.87731		0.444312	6.11862
	0.445099	36.8532		0.445085	19.6998		0.445051	14.3947		0.445007	12.1311		0.444802	15.5264		0.44462	14.2886		0.444838	8.94804		0.445023	6.11862
	0.44587	36.6056		0.445971	19.6998		0.446001	14.3947		0.445869	12.025		0.445541	15.5618		0.445406	14.1471		0.44573	8.98341		0.445922	6.22473
	0.446777	37.0301		0.44681	19.6291		0.446713	14.1825		0.446681	12.025		0.446455	15.7033		0.446194	14.1117		0.446597	9.08952		0.446754	6.22473
	0.447596	37.1008		0.447589	19.2401		0.447527	14.1117		0.447494	11.9543		0.447287	15.8801		0.447129	14.1825		0.447346	9.12488		0.447532	6.26009
	0.448372	36.9593		0.44849	19.0986		0.448514	14.1825		0.448374	12.025		0.44808	15.8448		0.447892	14.0764		0.448246	9.19562		0.448441	6.26009
	0.44925	37.2423		0.449284	18.9571		0.449308	14.1117		0.449253	12.1311		0.448896	15.8448		0.448759	13.7581		0.449046	9.19562		0.449205	6.26009
	0.450047	37.1715		0.450011	18.7803		0.450109	14.041		0.450026	12.0958		0.449809	16.0216		0.449688	13.5105		0.449875	9.23099		0.450082	6.33083
	0.450937	37.4898		0.450996	18.7449		0.450897	13.9349		0.450848	12.1311		0.450555	16.057		0.450358	13.1214		0.4508	9.26635		0.450922	6.3662
	0.451728	37.4898		0.451753	18.6034		0.45173	13.9703		0.45171	12.2726		0.451432	16.1984		0.451256	13.0507		0.45156	9.26635		0.451711	6.33083
	0.452584	37.6313		0.452638	18.5681		0.452535	13.8995		0.452448	12.2372		0.452233	16.2692		0.452151	12.98		0.452328	9.23099		0.452648	6.40157
	0.453389	37.5959		0.453432	18.4266		0.453479	13.8995		0.45335	12.3434		0.453055	16.2692		0.452936	12.9092		0.453307	9.37246		0.453439	6.3662
	0.454234	37.5959		0.454243	18.3205		0.454275	13.7227		0.454244	12.4141		0.45403	16.5875		0.453756	12.98		0.454015	9.30172		0.454254	6.3662
	0.455136	37.7374		0.455129	18.1437		0.455085	13.5459		0.455014	12.3434		0.454758	16.6582		0.45458	13.0861		0.454875	9.30172		0.455059	6.33083
	0.455889	37.4898		0.456014	18.0376		0.455944	13.369		0.455908	12.4495		0.455524	16.6228		0.455361	13.1214					0.456025	6.43693
	0.456774	37.2776		0.456708	17.7546		0.456784	13.1922		0.456718	12.5202		0.456463	16.8704		0.45621	13.2275					0.456779	6.40157
	0.457596	37.0654		0.457636	17.7546		0.457546	12.9446		0.457535	12.4141		0.457231	16.6936		0.457098	13.3336					0.457586	6.43693
	0.458403	36.9593		0.458397	17.4717		0.458506	12.9092		0.458396	12.4141		0.458026	16.8704		0.457923	13.369					0.458471	6.54304
	0.459249	36.9593		0.459241	17.3656		0.459293	12.7678		0.45918	12.4141		0.458908	16.9765		0.458776	13.4044					0.459277	6.54304
	0.460124	36.7117		0.460191	17.2948		0.460102	12.5556		0.460039	12.3787		0.45972	17.0473		0.459537	13.369					0.460117	6.54304
	0.460956	36.5349		0.460952	17.0119		0.460932	12.4141		0.460938	12.3787		0.460499	17.0826		0.460373	13.369					0.460938	6.64914
	0.461747	36.4642		0.461726	16.729		0.461765	12.2372		0.461758	12.4141		0.461373	17.1887		0.461208	13.4044					0.461707	6.64914
	0.462572	36.3581		0.462599	16.5521		0.462614	12.1311		0.462479	12.2726		0.462267	17.4009		0.462093	13.4398					0.462535	6.5784
	0.46341	36.3581		0.463456	16.4106		0.463471	12.0958		0.463317	12.2726		0.463062	17.3302		0.462858	13.4044					0.463457	6.68451
	0.464229	36.3227					0.464271	11.9543		0.46423	12.308		0.46394	17.4363		0.463743	13.5459					0.464182	6.68451
	0.465053	36.2873					0.465079	11.8128		0.46498	12.0604		0.464769	17.3656		0.464552	13.652					0.465022	6.71988
	0.465893	36.3581					0.4659	11.7421		0.465918	12.2372		0.465575	17.2595		0.465356	13.7227					0.46595	6.82598
	0.466786	36.1812					0.46677	11.7421		0.466715	12.0604		0.466439	17.2595		0.466183	13.7934					0.466759	6.82598
	0.467631	36.1812					0.467639	11.6006		0.467529	11.9543		0.467251	17.0473		0.467127	14.041					0.467533	6.86135
	0.468388	35.969					0.468483	11.6714		0.468392	11.9543		0.468114	17.0473		0.46789	14.0764					0.468428	6.93208
	0.469305	36.0044					0.469309	11.5299		0.469185	11.7775		0.468995	16.9412		0.468731	14.2532					0.469145	6.93208
	0.47006	35.4031					0.470127	11.4945		0.469998	11.6006		0.469712	16.7997		0.469613	14.43					0.470094	6.96745
	0.470895	35.1202					0.47094	11.4238		0.470887	11.6006		0.470581	16.9058		0.470392	14.4654					0.470918	7.00282
							0.471726	11.3177		0.471749	11.4945		0.471397	16.7997		0.471262	14.6069					0.47162	6.96745
							0.472618	11.3531		0.472601	11.3884		0.472259	16.7997		0.47198	14.6069					0.472558	7.00282
							0.473436	11.2823		0.473375	11.2823		0.473094	16.6582		0.472853	14.7837					0.473411	7.07355
							0.47421	11.1762		0.474117	11.2116		0.473936	16.6228		0.473763	14.9606					0.474209	7.07355
							0.475116	11.2116		0.475025	11.2469		0.474689	16.5167		0.474511	14.9959					0.47511	7.14429
							0.476	11.1408		0.475828	11.1762		0.475562	16.446		0.475364	15.1374					0.475979	7.25039
							0.476732	11.0701		0.476633	11.2469		0.476453	16.5875		0.476255	15.2789					0.476716	7.21502
							0.477578	10.9286		0.477513	11.2469		0.477199	16.5521		0.477033	15.3142					0.477632	7.32113
							0.478398	10.9286		0.478357	11.3177		0.478127	16.6582		0.477908	15.385					0.478365	7.21502
							0.479165	10.7872		0.479175	11.3884		0.478955	16.729		0.478709	15.4557					0.479223	7.32113
							0.480131	10.8579		0.480015	11.4238		0.479726	16.729		0.479505	15.2789					0.480138	7.39186
										0.480863	11.4945		0.480589	16.9058		0.480424	15.3142					0.480847	7.32113
										0.48167	11.4592		0.481414	16.9412		0.481287	15.2081					0.481714	7.32113
										0.482507	11.636		0.482222	16.9058		0.48201	14.9959					0.482559	7.32113
										0.483388	11.6714		0.483201	16.9765		0.482897	15.2081					0.483404	7.3565
										0.484137	11.6714		0.483915	16.9058								0.484244	7.32113
										0.485048	11.7421		0.484721	16.8704								0.485187	7.25039
										0.485886	11.7775		0.485584	16.9765								0.485891	7.07355
										0.486637	11.7421		0.486364	16.9412								0.486779	7.00282
										0.487589	11.9189		0.487253	16.9765								0.487525	6.96745
										0.488332	11.7775		0.488058	16.9765								0.488339	6.93208
										0.489184	11.7775		0.488948	17.0826								0.489292	7.00282
										0.490098	11.9189		0.489692	16.9765								0.490095	7.07355
										0.490855	11.8482		0.490555	17.0119								0.490852	7.07355
										0.491687	11.8482		0.491463	17.1534								0.491806	7.21502
										0.492567	11.7775		0.49222	17.0826								0.492625	7.25039
										0.49333	11.8482		0.493118	17.1534								0.49335	7.17966
										0.494149	11.7775		0.493895	17.0473								0.494219	7.3565
										0.495059	11.8836		0.494712	16.9765								0.495061	7.39186
										0.495883	11.8836		0.495624	17.0826								0.495921	7.39186
										0.496728	11.7775		0.496416	16.9765								0.496705	7.4626
										0.497528	11.7775		0.497196	16.9058								0.49762	7.5687
										0.498363	11.8482		0.498105	17.0119								0.498355	7.5687
										0.499129	11.6714		0.498902	16.9765								0.499228	7.60407
										0.500112	11.7775		0.499745	16.9412								0.500046	7.60407
										0.500829	11.6714		0.500591	16.9412								0.500852	7.60407
													0.501393	16.9412								0.501747	7.60407
													0.502234	16.7997								0.502558	7.53333
													0.503111	16.6582								0.503324	7.42723
													0.503912	16.5875								0.504227	7.42723
													0.504779	16.2338								0.505035	7.42723
													0.505691	15.9862								0.505886	7.53333
													0.506405	15.5618								0.506714	7.5687
																						0.507529	7.60407
																						0.508368	7.63944
																						0.509272	7.74554
																						0.50999	7.71017
																						0.510869	7.71017
																						0.5118	7.88701
																						0.512455	7.85164
																						0.513435	7.95775
																						0.514237	7.95775
																						0.515081	7.99311
																						0.515987	8.06385
																						0.516724	8.06385
																						0.517512	8.13459
																						0.518428	8.13459
																						0.519233	7.99311
																						0.520083	8.02848
																						0.520923	8.06385
																						0.52177	8.13459
																						0.522545	8.02848
																						0.523369	8.20532
																						0.524232	8.13459
																						0.525061	8.09922
																						0.52593	8.13459
																						0.526745	8.13459
																						0.527518	8.06385
																						0.528383	8.13459
																						0.529283	8.24069
																						0.529986	8.20532
																						0.530871	8.20532
																						0.531657	8.13459
																						0.532496	8.20532
																						0.533381	8.27606
																						0.534199	8.27606
																						0.534992	8.27606
																						0.535907	8.41753
																						0.536713	8.41753
																						0.537542	8.38216
																						0.538416	8.4529
																						0.539145	8.4529
