# Supplementary material for: FRESH extrusion 3D printing of type-1 collagen hydrogels photocrosslinked using ruthenium
Source: PLoS One. 2025 Jan 10;20(1):e0317350. doi: 10.1371/journal.pone.0317350 (PMC11723599; doi:10.1371/journal.pone.0317350)
Supplement: S2 Table — (XLSX) [file pone.0317350.s004.xlsx]

## Sheet: Sheet1
	1.5/15 mM Ru-SPS	Calcien AM	Ethidium	Calcien AM (%)	Ethidium (%)			1.0/10 mM Ru-SPS	Calcien AM	Ethidium	Calcien AM (%)	Ethidium (%)			0.5/5 mM Ru-SPS	Calcien AM	Ethidium	Calcien AM (%)	Ethidium (%)
s1	11.3717	0.01283	0.0061	67.776	32.224		s1	10.9794	0.0477	0.00252	94.9821	5.01792		s1	11.0222	0.0193	0.00687	73.7486	26.2514
s2	11.4991	0.01262	0.01204	51.176	48.824		s2	11.4019	0.02248	0.00348	86.5948	13.4052		s2	11.2357	0.02872	0.00748	79.337	20.663
s3	11.189	0.03287	0.0033	90.8764	9.12358		s3	11.4632	0.16312	0.00679	96.0038	3.99623		s3	11.2011	0.11489	0.0042	96.4733	3.52674
s4	11.4034	0.00173	0.00378	31.3975	68.6025										11.0161	0.13864	0.00706	95.1544	4.84557
				60.3065														86.1783
				25.2284														11.3704
				50.1165							92.5269							82.7467
				18.2124							5.16269							11.1028
